# Supplementary material for: Elevated Extinction Rates as a Trigger for Diversification Rate Shifts: Early Amniotes as a Case Study
Source: Sci Rep. 2015 Nov 23;5:17104. doi: 10.1038/srep17104 (PMC4655484; doi:10.1038/srep17104)
Supplement: Supplementary Data 7-10 [file srep17104-s2.xls]

## Sheet: Supplementary Data 7
Supplementary Data 7 - Diversification rate shifts obtained showing the effect of using different methods of time slicing, including all constituent species of higher taxa and poorly supported nodes
Where a clade name is followed by "+++", this indicates that the diversification rate shift occurred in that clade and all more derived than it
Diversification rate shifts identified using the Ruta method of time slicing
Clade	Strength	Time
Ankyromopha	Substantial	Early Artinskian
Amniota	Significant	Early Kungurian
Therapsida	Significant	Early Wordian
Dicynodontia	Substantial	Late Capitanian
Procolophonia	Significant	Early Wuchiapingian
Leptopleurinae + Procolophoninae	Substantial	Early Induan
Sauria	Significant	Early Induan
Lystrosaurinae	Substantial	Early Induan
Erythrosuchidae +++	Substantial	Early Olenekian
Archosauromorpha	Significant	Late Olenekian
Kannemeyeriiformes	Substantial	Early Anisian
Eudicynodontia	Substantial	Early Anisian
Sauropterygia	Substantial	Early Anisian
Huenosauria	Substantial	Early Anisian
Proterochampsidae+++	Significant	Late Anisian
Archosauria	Significant	Late Landinian
Saurischia	Significant	Early Carnian
Eureptilia	Substantial	Early Carnian
Phytosauria	Substantial	Late Carnian
Trithelodontidae+Mammaliaformes	Significant	Early Norian
Plateosauria	Significant	Early Norian
Diversification rate shifts identified using the Tarver method of time slicing
Clade	Strength	Time
Romeriida	Significant	Early Asselian
Ankyromorpha	Substantial	Early Artinskian
Sphenacodontia	Significant	Early Roadian
Millerettiidae+++	Significant	Late Roadian
Therapsida	Significant	Early Wordian
Amniota	Significant	Late Wordian
Pylaecephalidae	Substantial	Late Capitanian
Diapsida	Substantial	Early Wuchiapingian
Scylacosauria	Substantial	Early Wuchiapingian
Neodiapsida	Substantial	Early Changsingian
Sauria	Significant	Late Changsingian
Leptopleurinae + Procolophinae	Significant	Early Induan
Erythrosuchidae+++	Substantial	Early Olenekian
Kannemeyeriiformes	Substantial	Early Anisian
Paracrocodylomorpha	Substantial	Late Anisian
Huenosauria	Significant	Late Anisian
Stahleckeriidae+++	Substantial	Late Anisian
Eucynodontia	Significant	Late Anisian
Eutherocephalia	Substantial	Late Anisian
Archosauria	Significant	Early Landinian
Gomphodontia	Substantial	Late Landinian
Saurischia	Substantial	Early Carnian
Dinosauriformes	Substantial	Early Carnian
Dinosauromorpha	Substantial	Early Carnian
Protosauria+++	Significant	Early Carnian
Sauropterygia	Substantial	Early Carnian
Phytosauria	Substantial	Late Carnian
Protorosauria	Significant	Late Carnian
Trithelodontidae + Mammaliaformes	Significant	Late Carnian
Diversification rate shifts identified using the Ruta method of time slicing, where poorly supported nodes are collapsed into a polytomy
Clade	Strength	Time
Ankyromopha	Substantial	Early Artinskian
Amniota	Significant	Early Kungurian
Therapsida	Significant	Early Wordian
Dicynodontia	Substantial	Late Capitanian
Procolophonia	Significant	Early Wuchiapingian
Leptopleurinae + Procolophoninae	Substantial	Early Induan
Sauria	Significant	Early Induan
Lystrosaurinae	Substantial	Early Induan
Erythrosuchidae +++	Substantial	Early Olenekian
Archosauromorpha	Significant	Late Olenekian
Eudicynodontia	Substantial	Early Anisian
Sauropterygia	Substantial	Early Anisian
Huenosauria	Substantial	Early Anisian
Proterochampsidae+++	Significant	Late Anisian
Archosauria	Significant	Late Landinian
Saurischia	Significant	Early Carnian
Eureptilia	Substantial	Early Carnian
Phytosauria	Substantial	Late Carnian
Trithelodontidae+Mammaliaformes	Significant	Early Norian
Plateosauria	Significant	Early Norian
Diversification rate shifts identified using the Ruta method of time slicing, where higher taxa are replaced by their constituant species in a polytomy
Clade	Strength	Time
Ankyromopha	Substantial	Early Artinskian
Amniota	Significant	Early Kungurian
Therapsida	Significant	Early Wordian
Dicynodontia	Substantial	Late Capitanian
Gorgonopsidae	Substantial	Early Wuchiapingian
Rubidgeinae	Substantial	Early Wuchiapingian
Procolophonia	Significant	Early Wuchiapingian
Leptopleurinae + Procolophoninae	Substantial	Early Induan
Sauria	Significant	Early Induan
Lystrosaurinae	Substantial	Early Induan
Erythrosuchidae +++	Substantial	Early Olenekian
Archosauromorpha	Significant	Late Olenekian
Kannemeyeriiformes	Substantial	Early Anisian
Eudicynodontia	Substantial	Early Anisian
Sauropterygia	Substantial	Early Anisian
Huenosauria	Substantial	Early Anisian
Protosauria+++	Significant	Late Anisian
Archosauria	Significant	Late Landinian
Saurischia	Significant	Early Carnian
Eureptilia	Substantial	Early Carnian
Phytosauria	Substantial	Late Carnian
Trithelodontidae+Mammaliaformes	Significant	Early Norian
Plateosauria	Significant	Early Norian
Thunnosauria	Substantial	Late Rhaetian

## Sheet: Supplementary Data 8
Supplementary Data 8 - Binary characters indicating the taxa with herbivorous and aquatic lifestyles
	Herbivore (1)/not (0)	Aquatic (1)/not(0)
Limnoscelis paludis	0	0
Tseajaia campi	0	0
Ambedus pusillus	0	0
Oradectes sanmiguelensis	1	0
Orobates pabsti	1	0
Sepeliodon hesperis	1	0
Silvadectes absitus	1	0
Diadectes tenuitectes	1	0
Diasparactus zenos	1	0
Diadectes sideropelicus	1	0
Archaeothyris florensis	0	0
Varanosaurus acutirostris	0	0
Stereophallodon ciscoensis	0	0
Ophiacodon mirus	0	0
Oedaleops campi	0	0
Eothyris parkeyi	0	0
Oromycter dolesorum	1	0
Casea broilii	1	0
Trichasaurus texensis	1	0
Euromycter rutenus	1	0
Ennatosaurus tecton	1	0
Angelosaurus dolani	1	0
Angelosaurus romeri	1	0
Cotylorhynchus romeri	1	0
Cotylorhynchus bransoni	1	0
Cotylrohynchus hancocki	1	0
Archaeovenator hamiltonensis	0	0
Pyozia mesenensis	0	0
Apsisaurus witteri	0	0
Mycterosaurus longiceps	0	0
Heleosaurus scholtzi	0	0
Mesenosaurus romeri	0	0
Elliotsmithia longiceps	0	0
Ruthiromia elcobriensis	0	0
Aerosaurus greenleeorum	0	0
Aerosaurus wellesi	0	0
Varanops brevirostris	0	0
Varanodon agilis	0	0
Watongia meiri	0	0
Ianthasaurus hardestii	0	0
Glaucosaurus megalops	0	0
Lupeosaurus kayi	1	0
Edaphosaurus novomexicanus	1	0
Edaphosaurus colohistion	1	0
Edaphosaurus boanerges	1	0
Edaphosaurus pogonias	1	0
Edaphosaurus cruciger	1	0
Haptodus garnettensis	0	0
Palaeohatteria longicaudata	0	0
Ianthodon schultzei	0	0
Pantelosaurus saxonicus	0	0
Cutleria wilmarthi	0	0
Secodontosaurus obtusidens	0	0
Cryptovenator hirschbergeri	0	0
Ctenospondylus spp	0	0
Sphenacodon spp	0	0
Dimetrodon milleri	0	0
Dimetrodon limbatus	0	0
Tetraceratops insignis	0	0
Raranimus dashankouensis	0	0
Biarmosuchus tener	0	0
Hipposaurus boonstrai	0	0
Herpetoskylax hopsoni	0	0
Lycaenodon longiceps	0	0
Ictidorhinus martinsi	0	0
Lophorhinus willodensis	0	0
Lobalopex mordax	0	0
Lemurosaurus pricei	0	0
Paraburnetia sneeubergensis	0	0
Proburnetia viatkensis	0	0
Niuksenitia sikbonensis	0	0
Pachydectes elsi	0	0
Bullacephalus jacksoni	0	0
Burnetia mirabilis	0	0
Aloposaurus spp	0	0
Cyonosaurus spp	0	0
Aelurosaurus spp	0	0
Sauroctonus spp	0	0
Scylacognathus spp	0	0
Gorgonops torvus	0	0
Galesuchus gracilis	0	0
Njalila spp	0	0
Lycaenops spp	0	0
Arctognathus spp	0	0
Inostrancevia spp	0	0
Aelurognathus spp	0	0
Sycosaurus spp	0	0
Clelandina spp	0	0
Rubidgea spp	0	0
Estemmenosuchus mirabilis	1	0
Ulemosaurus svijagensis	1	0
Tapinocaninus pamelae	1	0
Estemmenosuchus uralensis	1	0
Jonkeria truculenta	1	0
Styracocephalus platyrhynchus	1	0
Archaeosyodon praeventor	0	0
Microsyodon orlovi	0	0
Sinophoneus yumenensis	0	0
Titanophoneus adamanteus	0	0
Anteosaurus magnificus	0	0
Titanophoneus potens	0	0
Pampaphoneus biccai	0	0
Notosyodon gusevi	0	0
Australosyodon nyaphuli	0	0
Syodon biarmicum	0	0
Lycosuchus vanderrieti	0	0
Pristerognathus polyodon	0	0
Ictidosaurus angusticeps	0	0
Glanosuchus macrops	0	0
Moschorhinus kitchingi	0	0
Cerdops burgheri	0	0
Olivierosuchus parringtoni	0	0
Promoschorhynchus platyrhinus	0	0
Bauria cynops	0	0
Ericiolacerta parva	0	0
Scaloposaurus constrictus	0	0
Regisaurus jacobi	0	0
Ichtidosuchoides longiceps	0	0
Ictidosuchops rubidgei	0	0
Ictidosuchus primaevus	0	0
Lycideops longiceps	0	0
Choerosaurus dejageri	0	0
Tetracynodon darti	0	0
Tetracynodon tenuis	0	0
Viatkosuchus sumini	0	0
Theriognathus microps	0	0
Moschowhaitsia vjuschkovi	0	0
Bolotridon frerensis	0	0
Cynosaurus longiceps	0	0
Charassognathus gracilis	0	0
Procynosuchus delaharpeae	0	0
Dvinia prima	0	0
Progalesaurus lootbergensis	0	0
Galesaurus planiceps	0	0
Nanictosaurus rubidgei	0	0
Thrinaxodon spp	0	0
Platycraniellus elegans	0	0
Cynognathus spp	0	0
Diademodon tetragonus	0	0
Trirachodon spp	0	0
Langbergia modisei	0	0
Cricodon metabolus	0	0
Pascualgnathus polanskii	1	0
Andescynodon mendozensis	1	0
Scalenodon angustifrons	1	0
Luangwa spp	1	0
Scalenodon hirschsoni	1	0
Dadadon isaloi	1	0
Santacruzodon hopsoni	1	0
Massetognathus spp	1	0
Nanogomphodon wildi	1	0
Arctotraversodon plemmyridon	1	0
Boreogomphodon jeffersoni	1	0
Gomphodontosuchus brasiliensis	1	0
Scalenodontoides macrodontes	1	0
Menadon besairiei	1	0
Exaeretodon spp	0	0
Lumkuia fuzzi	0	0
Trucidocynodon riograndensis	0	0
Ecteninion lunensis	0	0
Probelesodon spp	0	0
Aleodon brachyrhamphus	0	0
Chiniquodon spp	0	0
Probainognathus jenseni	0	0
Kayentatherium wellesi	1	0
Oligokyphus spp	1	0
Therioherpeton carnegini	0	0
Prozostrodon brasiliensis	0	0
Brasilodon quadrangularis	0	0
Brasilitherium riograndensis	0	0
Riograndia guaibensis	0	0
Chaliminia musteloides	0	0
Elliotherium kersteni	0	0
Irajatherium hernandezi	0	0
OTHER TRITHELODONTIDAE	0	0
Sinoconodon rigneyi	0	0
Adelobasileus cromptoni	0	0
Megazostrodon rudnerae	0	0
Kuehneotherium praecursoris	0	0
Dinnetherium nezorum	0	0
Morganucodon watsoni	0	0
OTHER MAMMALIA	0	0
Biseridens qilianicus	1	0
Anomocephalus africanus	1	0
Tiarajudens eccentricus	1	0
Patranomodon nyaphulii	1	0
Galepus jouberti	1	0
Galechirus scholtzi	1	0
Otsheria netzvetajevi	1	0
Ulemica spp	1	0
Suminia getmanovi	1	0
Galeops whaitsi	1	0
Eodicynodon oelofseni	1	0
Eodicynodon oosthuizeni	1	0
Colobodectes cluveri	1	0
Eosimops newtoni	1	0
Robertia broomiana	1	0
Diictodon feliceps	1	0
Prosictodon dubei	1	0
Pristerodon mackayi	1	0
Lanthanostegus mohoii	1	0
Endothiodon spp	1	0
Chelydontops altidentalis	1	0
Emydops oweni	1	0
Emydops arctatus	1	0
Dicynodontoides spp	1	0
Kombuisia antarctica	1	0
Kombuisia frerensis	1	0
Myosaurus gracilis	1	0
Cistecephalus microrhinus	1	0
Kawingasaurus fossilis	1	0
Cistecephaloides boonstrai	1	0
Keyseria benjamini	1	0
Daqingshanodon limbus	1	0
Rhachiocephalus magnus	1	0
Kitchinganomodon crasus	1	0
Oudenodon bainii	1	0
Australobarbarus spp	1	0
Tropidostoma microtrema	1	0
Odontocyclops whaitsi	1	0
Idelesaurus tataricus	1	0
Aulacephalodon bainii	1	0
Geikia elginensis	1	0
Geikia locusticeps	1	0
Elph borealis	1	0
Interpresosaurus blomi	1	0
Katumbia parringtoni	1	0
Gorgonia traquairi	1	0
Delectosaurus arefjevi	1	0
Dicynodon huenei	1	0
Dicynodon lacerticeps	1	0
Vivaxosaurus trautscholdi	1	0
Daptocephalus leoniceps	1	0
Dinanomodon gilli	1	0
Peramodon amalitzkii	1	0
Jimusaria sinkianensis	1	0
Syops vanhoepeni	1	0
Euptychognathus bathyrhynchus	1	0
Basilodon woodwardi	1	0
Sintocephalus alticeps	1	0
Lystrosaurus platyceps	1	0
Lystrosaurus georgi	1	0
Lystrosaurus curvatus	1	0
Kwazulusaurus shakai	1	0
Lystrosaurus broomi	1	0
Lystrosaurus hedini	1	0
Lystrosaurus shuchanggouensis	1	0
Lystrosaurus robustus	1	0
Lystrosaurus oviceps	1	0
Lystrosaurus maccaigi	1	0
Lystrosaurus declivis	1	0
Lystrosaurus murrayi	1	0
Turfanodon bogdaensis	1	0
Dinanomodon rubidgei	1	0
Vinceria argentinensis	1	0
Rhinodicynodon gracile	1	0
Tetragonias njalilus	1	0
Shansiodon spp	1	0
Rabidosaurus cristatus	1	0
Kannemeyeria lophorhina	1	0
Kannemeyeria simocephala	1	0
Wadiasaurus indicus	1	0
Moghreberia nmachouensis	1	0
Placerias spp	1	0
Angonisaurus cruickshanki	1	0
Ischigualastia jenseni	1	0
Jachaleria spp	1	0
Stahleckeria potens	1	0
Sangusaurus edentatus	1	0
Rhadiodromus klimovi	1	0
Dinodontosaurus pedroanum	1	0
Rechnisaurus cristarhynchus	1	0
Dolichuranus spp	1	0
Sinokannemeyeria pearsoni	1	0
Sinokannemeyeria sanchuanheensi	1	0
Sinokannemeyeria yingchiaoensis	1	0
Parakannemeyeria ningwuensis	1	0
Parakannemeryeria youngi	1	0
Parakannemeyeria shenmuensis	1	0
Parakannemeyeria dolichocephala	1	0
MESOSAURIDAE	0	1
Eunotosaurus africanus	0	0
Milleretta rubidgei	0	0
Broomia perplexa	0	0
Millerosaurus nuffieldi	0	0
Millerosaurus ornatus	0	0
Milleropsis pricei	0	0
Microleter mckinzieorum	0	0
Australothyris smithae	0	0
Feeserpeton oklahomensis	0	0
Lanthanosuchus watsoni	0	1
Colobomycter pholeter	0	0
Acleistorhinus pteroticus	0	0
Eudibamus cursoris	1	0
Bolosaurus grandis	1	0
Bolosaurus striatus	1	0
Belebey chengi	1	0
Belebey vegrandis	1	0
Belebey maximi	1	0
Nyctiphruretus spp	0	0
Tokosaurus perforatus	0	0
Macroleter poezicus	0	0
Bashkyroleter mesensis	0	0
Bashkyroleter bashkyricus	0	0
Nycteroleter spp	0	0
Emeroleter levis	0	0
Rhipaeosaurus spp	0	0
Bradysaurus seeleyi	1	0
Bradysaurus baini	1	0
Nochelesaurus schwarzi	1	0
Embrithosaurus schwarzi	1	0
Deltavjatia mesensis	1	0
Provelosaurus americanus	1	0
Pumiliopareia pricei	1	0
Anthodon serrarius	1	0
Shansisaurus xuecunensis	1	0
Shihtienfenia permica	1	0
Pareiasuchus peringueyi	1	0
Pareiasuchus nasicornis	1	0
Pareiasaurus serridens	1	0
Pareiasaurus geinitzi	1	0
Sanchuansaurus	1	0
Scutosaurus kapinskii	1	0
Elginia mriabilis	1	0
Arganaceras vacanti	1	0
Owenetta rubidgei	0	0
Saurodectes rogersorum	0	0
Barasaurus besairiei	0	0
Candelaria barbouri	0	0
Owenetta kitchingorum	0	0
Coletta seca	0	0
Kitchingnathus utabeni	0	0
Sauropareion anoplus	0	0
Pintosaurus magnidentes	0	0
Phaanthosaurus simus	0	0
Theledectes perforatus	0	0
Eumetabolodan dongshengensis	0	0
Tichvinskia vjatkensis	0	0
Timanophon raridentatus	1	0
Anomoiodon liliensterni	1	0
Thelophon contritus	1	0
Kapes spp	1	0
Eumetabolodan bathycephalus	1	0
Teratophon sprinigensis	1	0
Procolophon trigoniceps	1	0
Thelerpeton opressus	1	0
Pentaedrusaurus ordosianus	1	0
Phonodus dutoitorum	1	0
Neoprocolophon asiaticus	1	0
Scoloparia glyphanodon	1	0
Sclerosaurus armatus	1	0
Leptopleuron lacertinum	1	0
Soturnia caliodon	1	0
Hypsognathus fenneri	1	0
Coelostegus prothales	0	0
Thuringothyris mahlendorffae	0	0
Concordia cunninghami	0	0
Romeria prima	0	0
Romeria texana	0	0
Protocaptorhinus pricei	0	0
Reiszorhinus olson	0	0
Rhiodenticulatus heatoni	0	0
Saurorictus australis	0	0
Captorhinus laticeps	0	0
Captorhinus aguti	0	0
Captorhinus magnus	0	0
Captorhinikos spp	0	0
Labidosaurus hamatus	0	0
Labidosaurikos meachami	1	0
Moradisaurus grandis	1	0
Gansurhinus qingtoushanensis	1	0
Rothianiscus spp	1	0
Brouffia orientalis	0	0
Paleothyris acadiana	0	0
Spinoaequalis schultzei	0	1
Petrolacosaurus kansensis	0	0
Araeoscelis spp	0	0
Claudiosaurus germaini	0	1
Coelurosauravus spp	0	0
Longisquama insignis	0	0
Acerosodontosaurus piveteaui	0	1
Tangasaurus mennelli	0	1
Youngina capensis	0	0
Lanthanolania ivakhnenkoi	0	0
Palaeagama vielhaueri	0	0
Saurosternon baini	0	0
CHORISTODERA	0	1
Paliguana whitei	0	0
Kuehneosaurus latus	0	0
Pamelina polonica	0	0
Marmoretta oxoniensis	0	0
Sophineta cracoviensis	0	0
SQUAMATA	0	0
Gephyrosaurus bridensis	0	0
Diphydontosaurus avonis	0	0
Planocephalosaurus robinsonae	0	0
Rebbanasaurus jaini	0	0
Godavarisaurus lateefi	0	0
Sphenocondor gracilis	0	0
Brachyrhinodon taylori	0	0
Clevosaurus petilius	0	0
Clevosaurus hudsoni	0	0
OTHER CLEVOSAURUS	0	0
OTHER RHYNCHOCEPHALIA	0	0
Odontochelys semitestacea	0	1
Proganochelys quenstedti	0	0
Palaeochersis talampayensis	0	0
Australochelys africanus	0	0
OTHER CHELONIA	0	0
MEGAPLEURODIRA	0	0
Proterochersis robusta	0	0
Eusaurosphargis dalsassoi	0	1
Helveticosaurus zollingeri	0	1
Paraplacodus broilii	0	1
Placodus spp	0	1
Henodus chelyops	0	1
Cyamodus kuhnschnyderi	0	1
Cyamodus rostratus	0	1
Macroplacus raeticus	0	1
Protenodontosaurus italicus	0	1
Psephoderma alpinum	0	1
Placochelys placodonta	0	1
Serpianosaurus mirigiolensis	0	1
Neusticosaurus pusillus	0	1
Anarosaurus spp	0	1
Keichousaurus spp	0	1
Dactylosaurus gracilis	0	1
Simosaurus gaillardoti	0	1
Germanosaurus schafferi	0	1
Nothosaurus mirabilis	0	1
Lariosaurus balsami	0	1
Lariosaurus curionii	0	1
Lariosaurus buzzi	0	1
Lariosaurus valceresii	0	1
Lariosaurus calcagnii	0	1
Lariosaurus xingyiensis	0	1
Cymatosaurus spp	0	1
Corosaurus alcovensis	0	1
Yunguisaurus liae	0	1
Pistosaurus longaevus	0	1
Bobosaurus forojuliensis	0	1
Augustasaurus hangdorni	0	1
Plesiopterys wildi	0	1
Thalassiodracon hawkinsi	0	1
PLESIOSAUROIDEA	0	1
RHOMALEOSAURIDAE	0	1
Endennesaurus acutirostris	0	1
Anshunsaurus wushaensis	0	1
Anshunsaurus huangguoshuensis	0	1
Miodentosaurus brevis	0	1
Askeptosaurus italicus	0	1
Nectosaurus halius	0	1
Xinpusaurus suni	0	1
Xinpusaurus baomaolinensis	0	1
Agkistrognathus campbelli	0	1
Paralonectes merriami	0	1
Thalattosaurus borealis	0	1
Thalattosaurus alexandrae	0	1
Hescherleria ruebeli	0	1
Clarazia schinzi	0	1
Hupehsuchus nanchangensis	0	1
Utatsusaurus hataii	0	1
Xinminosaurus catactes	0	1
Quasianosteosaurus vikinghoegdai	0	1
Parvinatator wapitiensis	0	1
Chaohusaurus geishanensis	0	1
Grippia longirostris	0	1
Mixosaurus maotaiensis	0	1
Wimanius odontopalatus	0	1
Mixosaurus panxianensis	0	1
Mixosaurus kuhnschnyderi	0	1
Mixosaurus cornalianus	0	1
Contectopalatus atavus	0	1
Phalarodon callawayi	0	1
Phalarodon major	0	1
Phalarodon fraasi	0	1
Qianichthyosaurus zhoui	0	1
Toretocnemus spp	0	1
Cymbospondylus buchseri	0	1
Phantomosaurus neubigi	0	1
Cymbospondylus petrinus	0	1
Besanosaurus leptorhyncus	0	1
Shastasaurus spp	0	1
Shonisaurus popularis	0	1
Mikadocephalus gracilirostris	0	1
Callawayia spp	0	1
Californosaurus perrini	0	1
Macgowania janiceps	0	1
Hudsonelpidia brevirostris	0	1
Temnodontosaurus platyodon	0	1
Temnodontosaurus burgundiae	0	1
Suevoleviathan disinteger	0	1
Platypterygius spp	0	1
Leptonectes spp	0	1
OTHER LEPTONECTIDAE	0	1
Ichthyosaurus spp	0	1
OPTHALMOSAURIA	0	1
Prolacertoides jimusarensis	0	0
Trilophosaurus buettneri	0	0
Mesosuchus browni	1	0
Howesia browni	1	0
Bentonyx sidensis	1	0
Rhynchosaurus brodiei	1	0
Stenaulorhynchus stockleyi	1	0
Rhynchosaurus articeps	1	0
Fodonyx spenceri	1	0
Isalorhynchus genovefae	1	0
Ammorhynchus navajoi	1	0
Teyumbaita sulcognathus	1	0
Hyperodapedon huenei	1	0
Hyperodapedon mariensis	1	0
Hyperodapedon sanjuanensis	1	0
Hyperodapedon huxleyi	1	0
Hyperodapedon gordoni	1	0
Prolacerta broomi	0	0
Protorosaurus speneri	0	0
Vallesaurus cenensis	0	0
Hypuronector limnaios	0	0
Drepanosaurus unguicaudatus	0	0
Dolabrosaurus aquatilis	0	0
Megalancosaurus spp	0	0
Macrocnemus spp	0	0
Langobardisaurus spp	0	0
Cosesaurus aviceps	0	0
Tanystropheus meridensis	0	1
Tanytrachelos ahynis	0	1
Tanystropheus longobardicus	0	1
Archosaurus rossicus	0	0
Fugusuchus hejiapensis	0	0
Proterosuchus spp	0	0
Sarmatosuchus otschevi	0	0
Osmolskina czatkowicensis	0	0
Koilamasuchus gonzalezdiazi	0	0
Shansisuchus shansisuchus	0	0
Vjushkovia triplocostata	0	0
Erythrosuchus africanus	0	0
Vancleavea campi	0	0
Euparkeria capensis	0	0
Tarjadia ruthae	0	0
Archeopelta arborensis	0	0
Doswellia spp	0	0
Proterochampsa bonapartei	0	1
Cerritosaurus binsfeldi	0	1
Tropidosuchus romeri	0	1
Chanaresuchus spp	0	1
Gualosuchus reigi	0	1
Parasuchus hislopi	0	1
Mystriosuchus westphali	0	1
Redondasaurus bermani	0	1
Redondasaurus gregorii	0	1
Pseudpopalatus jablonskiae	0	1
Pseudopalatus mccauleyi	0	1
Pseudopalatus buceros	0	1
Pseudopalatus pristinus	0	1
Paleorhinus scurriensis	0	1
Paleorhinus bransoni	0	1
Paleorhinus sawini	0	1
Angistorhinus spp	0	1
Brachysuchus megalodon	0	1
Protome batalaria	0	1
Machaeroprosopus zunii	0	1
Rutiodon carolinensis	0	1
Phytosaurus doughtyi	0	1
Leptosuchus studeri	0	1
Leptosuchus crosbiensis	0	1
Pravusuchus hortus	0	1
Smilosuchus lithodendrorum	0	1
Smilosuchus gregorii	0	1
Smilosuchus adamanensis	0	1
Revueltosaurus spp	1	0
Aetosaurus spp	1	0
Aetosauroides scaglia	1	0
Stagonolepis robertsoni	1	0
Stagonolepis wellesi	1	0
Coahomasuchus kahleorum	1	0
Typothorax spp	1	0
Redondasuchus spp	1	0
Neoaetosauroides engaeus	1	0
Tecovasuchus chatterjeei	1	0
Heliocanthus chamaensis	1	0
Paratypothorax andressorum	1	0
Longosuchus meadei	1	0
Lucasuchus hunti	1	0
Acaenasuchus geoffroyi	1	0
Desmatosuchus smalli	1	0
Desmatosuchus haplocerus	1	0
Ticinosuchus ferox	0	0
Riojasuchus tenuisceps	0	0
Ornithosuchuslongidens	0	0
Gracilisuchus stipanicicorum	0	0
Erpetosuchus granti	0	0
Dromichosuchus grallator	0	0
Hesperosuchus agilis	0	0
Terrestrisuchus gracilis	0	0
SPHENOSUCHIDAE	0	0
OTHER CROCODYLIMORPHA	0	0
Stagonosuchus nyassicus	0	0
Decuriasuchus quartacolonia	0	0
Fasolasuchus tenax	0	0
Saurosuchus galilei	0	0
Prestosuchus chiniquensis	0	0
Batrachotomus kupferzellensis	0	0
Postosuchus alisonae	0	0
Tikisuchus romeri	0	0
Polonosuchus silesiacus	0	0
Teratosaurus suevicus	0	0
Rauisuchus tiradentes	0	0
Postosuchus kirkpatricki	0	0
Diandongosuchus fuyuanensis	0	0
Qianosuchus mixtus	0	0
Lotosaurus adentus	1	0
Poposaurus gracilis	0	0
Sillosuchus longicervix	0	0
Effigia okeeffeae	0	0
Shuvosaurus inexpectatus	0	0
Xilousuchus sapingensis	0	0
Bromsgroveia walkeri	0	0
Ctenosauriscus koeneni	0	0
Hypselorhachis mirabilis	0	0
Arizonasaurus babbitti	0	0
ANUROGNATHIDAE	0	0
Sordes pilosus	0	0
Scaphognathus crassirostris	0	0
Dorygnathus bathensis	0	0
Dimorphodon macronyx	0	0
OTHER BREVIQUARTOSSA	0	0
Campylognathoides liasicus	0	0
Carniadactylus rosenfeldi	0	0
Peteinosaurus zambelli	0	0
Austriadactylus cristatus	0	0
Eudimorphodon ranzii	0	0
Scleromochlus taylori	0	0
Lagerpeton chanarenis	0	0
Dromomeron gregorii	0	0
Dromomeron romeri	0	0
Marasuchus lilloensis	0	0
Pseudolagosuchus major	0	0
Lewisuchus admixtus	0	0
Asilisaurus kongwe	1	0
Eucoelophysis baldwini	1	0
Sacisaurus agudoensis	1	0
Silesaurus opolensis	1	0
Pisanosaurus mertii	1	0
GENASAURIA	1	0
Eoraptor lunensis	0	0
Chindesaurus bryansmalli	0	0
Staurikosaurus pricei	0	0
Herrerasaurus ischigualastensis	0	0
Eodromaeus murphi	0	0
Cryolophosaurus ellioti	0	0
Tawa hallae	0	0
COELUROSAURIA	0	0
CERATOSAURIA	0	0
Dilophosaurus wetherilli	0	0
Zupaysaurus rougieri	0	0
Liliensternus liliensterni	0	0
Megapnosaurus kayentakatae	0	0
Coelophysis bauri	0	0
Coelophysis rhodesiensis	0	0
Panphagia protos	1	0
Guaibasaurus candelariensis	1	0
Agnosphitys cromhallensis	1	0
Chromogisaurus novasi	1	0
Saturnalia tupiniquim	1	0
Thecodontosaurus antiquus	1	0
Pantydraco caducus	1	0
Efraasia minor	1	0
Plateosauruavus cullingworthi	1	0
Ruehleia bedheimensis	1	0
Riojasaurus incertus	1	0
Eucnemesaurus fortis	1	0
Coloradisaurus brevis	1	0
Massospondylus spp	1	0
LUFENGOSAURINAE	1	0
Unaysaurus tolentinoi	1	0
Plateosaurus gracilis	1	0
Plateosaurus ingens	1	0
Plateosaurus engelhardti	1	0
Anchisaurus polyzelus	1	0
Euskelosaurus browni	1	0
Melanorosaurus spp	1	0
Antetonitrus ingenipes	1	0
Isanosaurus attavipachi	1	0
Kotasaurus yamanpalliensis	1	0
Blikanasaurus cromptoni	1	0
GRAVISAURIA	1	0

## Sheet: Supplementary Data 9
Supplementart data 9 - Support values for nodes measured using the V
Node	V
C.bransoni, C.hancocki	1
C.bransoni, C.hancocki, C.romeri, A.romeri, A.dolani	1
C.bransoni, C.hancocki, C.romeri, A.romeri, A.dolani, Ennatosaurus	1
C.bransoni, C.hancocki, C.romeri, A.romeri, A.dolani, Ennatosaurus, Euromycter	1
C.bransoni, C.hancocki, C.romeri, A.romeri, A.dolani, Ennatosaurus, Euromycter, Trichasaurus	1
C.bransoni, C.hancocki, C.romeri, A.romeri, A.dolani, Ennatosaurus, Euromycter, Trichasaurus, Casea	1
Caseidae	1
Eothyrididae	1
Caseasauria	1
Ophiacodon, Stereophallodon	1
Ophiacodon, Stereophallodon, Varanosaurus	1
Ophiacodontidae	1
Watongia, Varanodon	1
Watongia, Varanodon, Varanops	1
A.wellesi, A.greenleeorum	1
A.wellesi, A.greenleeorum, Ruthiromia	1
A.wellesi, A.greenleeorum, Ruthiromia, Watongia, Varanodon, Varanops	1
Varanodontinae	1
Mycterosaurinae	1
Varanodontina, Mycterosaurinae	1
Apsisaurus, Pyozia, Varanodontinae, Mycterosaurinae	1
Varanopidae	1
Edaphosauridae, Sphenacodontoidea	1
E.pogonias, E.cruciger	1
E.pogonias, E.cruciger, E.boanerges	1
E.pogonias, E.cruciger, E.boanerges, E.colohistion	1
E.pogonias, E.cruciger, E.boanerges, E.colohistion, E.novomexicanus	1
E.pogonias, E.cruciger, E.boanerges, E.colohistion, E.novomexicanus, Lupeosaurus, Glaucosaurus	1
Edaphosauridae	1
Sphenacodontoidia	0.666667
Sphenacodontidae, Therapsida, Cutleria, Pantelosaurus, Ianthodon, Paleohatteria, Haptodus	0.666667
Sphenacodontidae, Therapsida, Cutleria, Pantelosaurus, Ianthodon, Paleohatteria	0.6
Sphenacodontidae, Therapsida, Cutleria, Pantelosaurus, Ianthodon	0.6
Sphenacodontidae, Therapsida, Cutleria, Pantelosaurus	1
Sphenacodontidae, Therapsida, Cutleria	1
Sphenacodontia	0.6
Dimetrodon limbatus, Dimetrodon milleri, Spenacodon, Ctenospondylus	0.5
Dimetrodon limbatus, Dimetrodon milleri, Spenacodon, Ctenospondylus, Cryptovenator	0.5
Dimetrodon limbatus, Dimetrodon milleri, Spenacodon, Ctenospondylus, Cryptovenator, Secodontosaurus	1
Therapsida	1
Raranimus, Biarmosuchia, Eutherapsida	1
Biarmosuchia, Eutherapsida	1
Biarmosuchia, Gorgonopsia	0.428571
Niuksenitia, Bullacephalus, Pachydectes, Burnetia	0.5
Niuksenitia, Bullacephalus, Pachydectes, Burnetia, Proburnetiinae	1
Burnetiamorpha	1
Ictidorhinus, Burnetiamorpha	1
Lycaenodon, Ictidorhinus, Burnetiamorpha	1
Herpetoskylax, Lycaenodon, Ictidorhinus, Burnetiamorpha	0.666667
Hipposaurus, Herpetoskylax, Lycaenodon, Ictidorhinus, Burnetiamorpha	0.666667
Biarmosuchia	0.714286
Sycosaurus, Clelandina	1
Sycosaurus, Clelandina, Rubidgea	1
Sycosaurus, Clelandina, Rubidgea, Aelurognathus	1
Sycosaurus, Clelandina, Rubidgea, Aelurognathus, Inostancevia	1
Sycosaurus, Clelandina, Rubidgea, Aelurognathus, Inostancevia, Arctognathus	1
Sycosaurus, Clelandina, Rubidgea, Aelurognathus, Inostancevia, Arctognathus, Lycaenops	1
Sycosaurus, Clelandina, Rubidgea, Aelurognathus, Inostancevia, Arctognathus, Lycaenops	1
Sycosaurus, Clelandina, Rubidgea, Aelurognathus, Inostancevia, Arctognathus, Lycaenops, Njalila	1
Sycosaurus, Clelandina, Rubidgea, Aelurognathus, Inostancevia, Arctognathus, Lycaenops, Eoarctops	0
Sycosaurus, Clelandina, Rubidgea, Aelurognathus, Inostancevia, Arctognathus, Lycaenops, Eoarctops, Gorgonops	0
Sycosaurus, Clelandina, Rubidgea, Aelurognathus, Inostancevia, Arctognathus, Lycaenops, Eoarctops, Gorgonops, Scylacognathus	0
Sycosaurus, Clelandina, Rubidgea, Aelurognathus, Inostancevia, Arctognathus, Lycaenops, Eoarctops, Gorgonops, Scylacognathus, Sauroctonus	0
Sycosaurus, Clelandina, Rubidgea, Aelurognathus, Inostancevia, Arctognathus, Lycaenops, Eoarctops, Gorgonops, Scylacognathus, Sauroctonus, Aelurosaurus	0
Sycosaurus, Clelandina, Rubidgea, Aelurognathus, Inostancevia, Arctognathus, Lycaenops, Eoarctops, Gorgonops, Scylacognathus, Sauroctonus, Aelurosaurus, Cyonosaurus	1
Sycosaurus, Clelandina, Rubidgea, Aelurognathus, Inostancevia, Arctognathus, Lycaenops, Eoarctops, Gorgonops, Scylacognathus, Sauroctonus, Aelurosaurus, Cyonosaurus	1
Syodon, Australosyodon	1
Syodon, Australosyodon, Notosyodon	1
Syodontinae	1
T.potens, Anteosaurus	1
Anteosaurinae	1
Syodontinae, Anteosaurinae, Sinophoneus	1
Anteosauridae	1
Tapinocephalia	0.666667
Dinocephalia	1
Eutheriodontia, Anomodontia	0.5
Pristerognathus, Ictidosaurus, Glanosuchus	1
Therocephalia	1
Eutherocephalia, Cynodontia, Pristerognathus, Glanosuchus, Ictidosaurus	0.6
Eutherocephalia, Cynodontia	0.6
Eutherocephalia	1
Moschorhinus, Cerdops	1
Olivierosuchus, Promoschorhynchus	1
Bauroidea	1
Lycideopidae	1
Cheorisaurus, Tetracynodon	1
Tetracynodon	1
Therognathus, Viatkosuchus, Moschowhaitsia, Cynodontia	0.666667
Therognathus, Viatkosuchus, Moschowhaitsia	1
Moschowhaitsia, Theriognathus	1
Cynodontia	1
Galesaurus, Progalesaurus	1
Thrinaxodon, Nanictosaurus, Platycraniellus, Eucynodontia	1
Thrinaxodon, Nanictosaurus	1
Platycraniellus, Eucynodontia	1
Eucynodontia	1
Cynognathia	0
Diademodon, Trirachodontidae, Transversodontidae	0
Trirachodontidae, Transversodontidae	0.333333
Trirachodontidae	1
Transversodontidae	0.6
Pasculagnathus, Andescynodon	0
Gomphodontinae	0.5
Boreogomphodon, Nanogomphodon, Arctotraversodon	1
Gomphodontosuchus, Exaeretodon, Menadon, Scaledontoides	1
Exaeretodon, Menadon, Scaledontoides	1
Probainognathia	0.111111
Trucidocynodontidae	1
Chiniqodontidae, Probainognathus, Kenyatatheridae, Basilodontidae, Therioherpetontidae, Mammaliaformes	0.25
Chiniqodontidae	1
Chiniquodon, Alenodon	1
Probainognathus, Kayentatheridae, Basilodontidae, Therioherpetontidae, Mammaliaformes	0.333333
Kayentatheridae, Basilodontidae, Therioherpetontidae, Mammaliaformes	0.818182
Kayentatheridae	1
Basilodontidae, Therioherpetontidae, Mammaliaformes	0.8
Brasilodontidae	1
Chaliminia, Elliotherium, Irajatherium, Diarthrognathus, Pachygenelus	1
Irajatherium, Diarthrognathus, Pachygenelus	1
Diarthrognathus, Pachygenelus	1
Mammaliformes	1
Mammalia	1
Megazostrodon, Kuehneotheridae, Moganucodon, Other Mammalia	1
Kuehneotheridae, Moganucodon, Other Mammalia	0.6
Kuehneotheridae	0
Moganucodon, Other Mammalia	0
Parakannemeyeria	1
Sinokannmeyeria	1
Parakannemeyeriidae	0.333333
Rechnisaurus, Dolichuranus	-0.333333
Dinodontosauridae	-0.333333
Dinodontosauridae, Parakannemeyeriidae	-0.333333
Rhadiodromidae	-1
Rhadiodromidae, Dinodontosauridae, Parakannemeyeriidae	0
Stahleckeriinae	0.6
Placeriinae	1
Stahleckeriidae	0.428571
Stahleckeriidae, Rhadiodromidae, Dinodontosauridae, Parakannemeyeriidae	0.6
Wadiasaurus, Stahleckeriidae, Rhadiodromidae, Dinodontosauridae, Parakannemeyeriidae	0
Kannemeyeria	1
Kannemeyeriidae	1
Kannemeyeriidae, Wadiasaurus, Stahleckeriidae, Rhadiodromidae, Dinodontodauridae, Parakannemeyeriidae	0.666667
Rhinodicynodon, Tetragonias, Shansiodon	0.2
Shanshiodontidae	0.6
Shanshiodontidae, Kannemeyeriidae, Wadiasaurus, Stahleckeriidae, Rhadiodromidae, Dinodontodauridae, Parakannemeyeriidae	1
Kannemeyeriiformes	1
L. macaigi, L.declivis, L. murrayi	0
L.oviceps, L. macaigi, L.declivis, L. murrayi	0
L.shuchangouensis, L.robustus	1
Lystrosaurus broomi, L.hendini, L.shuchangouensis, L.robustus	1
Lystrosaurus broomi, L.hendini, L.shuchangouensis, L.robustus, L.oviceps, L. macaigi, L.declivis, L. murrayi, Kwazulusaurus	1
Lystrosaurus plactyceps, L.geogi, L.curvatus	1
Lystrosaurinae	1
Sintocephalus, Basilodon,	1
Euptychognathus, Sintocephalus, Basilodon,	1
Euptychognathus, Sintocephalus, Basilodon, Lystrosaurinae	1
Syops, Euptychognathus, Sintocephalus, Basilodon, Lystrosaurinae	1
Lystrosauridae	1
Lystrosauridae, Kannemeyeriiformes	0.555556
Dinamodon, Peramodon	1
Daptocephalus, Dinamodon, Peramodon	0
Daptocephalidae	0.5
Daptocephalidae, Lystrosauridae, Kannemeyeriiformes	0.777778
Dicynodon	1
Dicynodon, Daptocephalidae, Lystrosauridae, Kannemeyeriiformes	0.714286
Delecosaurus, Dicynodon, Daptocephalidae, Lystrosauridae, Kannemeyeriiformes	0.714286
Godonia, Delecosaurus, Dicynodon, Daptocephalidae, Lystrosaurinae, Kannemeyeriiformes	0.714286
Katumbia, Godonia, Delecosaurus, Dicynodon, Daptocephalidae, Lystrosaurinae, Kannemeyeriiformes	0.666667
Interpresosaurus, Elph	1
Dicynodontoidea	0.666667
Geikia	1
Aulacephalodon, Geikia	1
Geikiidae	0.333333
Australobarbarus, Tropidostoma	1
Oudenodontidae	0.6
Geikiidae, Oudenodontidae	0.142857
Rhachiocephalidae	1
Geikiidae, Oudenodontidae, Rhachiocephalidae, Daqinshanodon	0.142857
Cryptodontia	0.142857
Bidentalia	1
Kawingasaurus, Cistecephaloides	1
Cistecephalidae	1
Myosaurus, Cistecephalidae	0.666667
Kombuisia	1
Kingoriidae	1
Kistecephalia	1
Emydops	1
Emydopoidea	1
Therochelonia	0.428571
Endothiodon, Chelydontops	0.5
Lanthanostegus Endothiodon, Chelydontops	0.5
Endothiodontia	0.2
Endothiodontia, Therochelonia	0.25
Pylaechephaliidae	0.555556
Pristerodon,Pylaecephaliidae, Therochelonia, Endothiodontia	1
Colobodectes, Pristerodon,Pylaecephaliidae, Therochelonia, Endothiodontia	0.75
E.oostunizeni, Colobodectes, Pristerodon,Pylaecephaliidae, Therochelonia, Endothiodontia	1
Dicynodontia	1
Chainosauria	0.714286
Galepus, Galechirus	1
Ulemica, Suminia	0.666667
Venjukovoidea	1
Venjukovoidea, Galepus, Galechirus, Chainosauria	0.142857
Patranomodon, Venjukovoidea, Galepus, Galechirus, Chainosauria	1
Tiarajudens, Anomocephalus	1
Patranomodon, Venjukovoidea, Galepus, Galechirus, Chainosauria, Tiarajudens, Anomocephalus	1
Anomodontia	1
Sauropsida	1
Parareptilia	-0.142857
Parareptilia excluding Mesosauridae	0
Millerettidae	0.333333
Milleretta, Eunotosaurus	0.333333
Broomia, Millerosaurus, Milleropsis	1
Millerosaurus, Milleropsis	1
Millerosaurus ornatus, Milleropsis	1
Ankyromorpha, Microleter, Australothyris	0.25
Ankyromorpha, Australothyris	0.25
Ankyromorpha	0.25
Lanthanosuchidae	1
Lanthanosuchus, Colobomycter, Acleistorhinus	1
Colobomycter, Acleistorhinus	1
Bolosauridae, Nyctiphruretidae, Procolophonia	0.333333
Bolosauridae	1
Bolosaurus, Belebey	1
Bolosaurus	1
Belebey	1
Nyctiphretidae, Procolophonia	0.25
Nycteroleteridae, Nyctiphruretidae	0.2
Nycteroleteridae	1
Tokosaurus, Macroleter	1
Nycteroleter, Rhipaeosaurus, Emeroleter, Bashkyroleter	1
Procolophonia	0
Pareiosauridae	0.6
Nochelesaurus, Bradysaurus baini, Embrthosaurus, Deltavjatia, Velosauria	0.5
Embrthosaurus, Deltavjatia, Velosauria	0.5
Deltavjatia, Velosauria	0.5
Velosauria	0.5
Pumiliopareiasauria	0
Pumiliopareia, Anthodon	0
Therischia	1
Pareiasuchus, Shihtienfenia, Shansisaurus	1
Pareiasuchus, Shihtienfenia	1
Pareiasuchus	1
Pareiasaurus, Parasaurus, Scutosaurus, Sachuansaurus, Elginiinae	1
Parasaurus, Scutosaurus, Sachuansaurus, Elginiinae	1
Scutosaurus, Sachuansaurus, Elginiinae	1
Elginiinae	1
Procolophonomorpha	1
Owenettidae	0.818182
Cadalaria, Owenetta kitchingorum	1
Procolophonidae	1
Kitchingognatus, Sauropareion, Pintosaurus, Phathosaurus, Theledectinae, Tichvinskia, Leptopleurinae, Procolophoninae	1
Kitchingognatus, Sauropareion	0
Pintosaurus, Phathosaurus, Theledectinae, Tichvinskia, Leptopleurinae, Procolophoninae	1
Phathosaurus, Theledectinae, Tichvinskia, Leptopleurinae, Procolophoninae	1
Theledectinae, Tichvinskia, Leptopleurinae, Procolophoninae	1
Theledectiinae	1
Tichvinskia, Leptopleurinae, Procolophoninae	1
Leptopleurinae, Procolophoninae	0.428571
Leptopleurinae	1
Phonodus, Neoprocolophon, Sclerosaurus, Scoloparia, Leptopleuron, Hypsognathus, Soturnia	1
Sclerosaurus, Scoloparia, Leptopleuron, Hypsognathus, Soturnia	1
Sclerosaurus, Scoloparia	1
Leptopleuron, Hypsognathus, Soturnia	1
Hypsognathus, Soturnia	1
Eumetabolodan, Procolophon, Thelerpeton, Teratophon	1
Procolophon, Thelerpeton, Teratophon	1
Tinamophon, Kapes, Anomoiodon, Thelophon	1
Eureptilia	0.666667
Romeriida	0.666667
Captorhinidae	1
Concordia, Romeria, Protocaptorhinus, Reiszorhinus, Rhiodenticulatus, Saurorictus, Captorhinus, Captorhinikos, Moradisaurinae	1
Romeria, Protocaptorhinus, Reiszorhinus, Rhiodenticulatus, Saurorictus, Captorhinus, Captorhinikos, Moradisaurinae	1
Romeria	1
Protocaptorhinus, Reiszorhinus, Rhiodenticulatus, Saurorictus, Captorhinus, Captorhinikos, Moradisaurinae	0.333333
Reiszorhinus, Rhiodenticulatus, Saurorictus, Captorhinus, Captorhinikos, Moradisaurinae	0
Rhiodenticulatus, Saurorictus, Captorhinus, Captorhinikos, Moradisaurinae	0.333333
Saurorictus, Captorhinus, Captorhinikos, Moradisaurinae	1
Captorhinus, Captorhinikos, Moradisaurinae	1
Captorhinus	1
Captprhinus magnus, Captorhinus aguti	1
Captorhinikos, Moradisaurinae	1
Moradisaurinae	1
Labidosaurikos, Moradisaurus, Rothianiscus, Gansurhinus	1
Moradisaurus, Rothianiscus, Gansurhinus	1
Rothianiscus, Gansurhinus	1
Brouffia, Palethyris, Diapsida	0.75
Palethyris, Diapsida	0.75
Diapsida	0.8
Araeoscelidae	1
Petrolacosaurus, Araeoscelis	1
Neodiapsida	0.777778
Younginiformes, Lanthanolania, Palaeagama, Saurosternon, Sauria	0.111111
Younginiformes	1
Youngina, Tangasaurus	0
Lanthanolania, Palaeagama, Saurosternon, Sauria	0.555556
Palaeagama, Saurosternon, Sauria	0.5
Palaeagama, Saurosternon	1
Sauria	0.555556
Lepidosauromorpha	0.555556
Ichthyopterygia, Thallatosauria	1
Hupehsuchus, Ichthyopterygia	1
Thallatosauria	1
Askeptosauroidea	0.5
Anshunsaurus, Miodentosaurus, Askeptosaurus	1
Anshunsaurus	1
Miodentosaurus, Akeptosaurus	1
Thallatosauroidea	1
Nectosaurus, Xinpusaurus	0.5
Xinpusaurus	1
Thallatosauridae	0.2
Paralonectes, Thallatosaurus, Hescheleria, Clarazia	0.2
Thallatosaurus, Hescheleria, Clarazia	0.2
Thalattosaurus	1
Hescheleria, Clarazia	1
Sauropterygia	0.777778
Helvetocosaurus, Eusaurosphargis	1
Placodontia, Eusauropterygia	1
Placodontia	1
Placodus,Cyamodontidae, Placochelidae	0.6
Cyamodontidae, Placochelidae	1
Cyamodontidae	1
Cyamodus	1
Protenodontosaurus, Placochelys, Psephoderma	1
Placochelys, Psephoderma	1
Eusauropterygia	0.333333
Nothosauroidea	0.333333
Pachypleurosauria	0
Anarosaurus, Keichousaurus, Dactylosaurus	0
Keichousaurus, Dactylosaurus	0
Nothosauria	0.5
Germanosaurus, Nothosaurus, Lariosaurus	1
Nothosaurus, Lariosaurus	1
Lariosaurus	1
L. curionii, L. balsami	1
L.buzzi, L.valceresii, L.xingyiensis. L.calcagnii	1
L.valceresii, L.xingyiensis. L.calcagnii	1
L.xingyiensis. L.calcagnii	1
Pistosauria	0
Yunguisaurus, Pistosaurus, Bobosaurus, Augustasaurus, Plesiosauria	1
Pistosaurus, Bobosaurus, Augustasaurus, Plesiosauria	1
Bobosaurus, Augustasaurus, Plesiosauria	1
Augustasaurus, Plesiosauria	1
Plesiosauria	1
Thallasiodracon, Plesiopterys, Plesiosauroidea	0
Chelonia	1
Proganochelys, Paleochersis, Australochelys, Proterochersis, Other Chelonia, Megapleurodira	1
Paleochersis, Australochelys, Proterochersis, Other Chelonia, Megapleurodira	1
Proterochersis, Other Chelonia, Megapleurodira	1
Proterochersis, Megapleurodira	1
Kuehneosauridae	1
Lepidosauriformes	1
Sophineta, Lepidosauria	1
Lepidosauria	1
Rhynchocephalia	1
Diphydontosaurus, Planocephalosaurus, Rebannasaurus, Godovarisaurus, Sphenocondor, Other Rhynchocephalia, Clevosauridae	1
Planocephalosaurus, Rebannasaurus, Godovarisaurus, Sphenocondor, Other Rhynchocephalia, Clevosauridae	1
Rebannasaurus, Godovarisaurus, Sphenocondor, Other Rhynchocephalia, Clevosauridae	1
Other Rhynchocephalia, Clevosauridae	1
Clevosauridae	1
Clevosaurus	1
C.hudsoni, C.petilius	1
Archosauromorpha	0.75
Trilophosaurus, Prolacertoides	1
Rhynchosauria	1
Howesia, Bentonyx, Rhynchosaurus, Fodonyx, Isalorhynchus, Ammorhynchus, Teyumbaita, Hyperodapedon	1
Bentonyx, Rhynchosaurus, Fodonyx, Isalorhynchus, Ammorhynchus, Teyumbaita, Hyperodapedon	1
Fodonyx, Isalorhynchus, Ammorhynchus, Teyumbaita, Hyperodapedon	1
Isalorhynchus, Ammorhynchus, Teyumbaita, Hyperodapedon	1
Teyumbaita, Hyperodapedon	1
Hyperodapedon	1
H. sajuanenesis, H.mariensus,H. gordoni, H. huxleyi	1
H. gordoni, H. huxleyi	1
Prolacerta, Protorosauria, Archosauriformes	0.111111
Protorosauria	0.2
Drepanosauridae, Tanystrophidae	0.2
Drepanosauridae	1
Drepanosaurus, Dolabrosaurus, Megalancosaurus	1
Dolabrosaurus, Megalancosaurus	1
Tanystrophidae	0.6
Langobardiisaurus, Cosesaurus, Tanystropheus, Tanytrachelos	0
Cosesaurus, Tanystropheus, Tanytrachelos	0.333333
Tanystropheus, Tanytrachelos	1
Tanystropheus longobardicus, Tanytrachelos	1
Archosauriformes	0.75
Osmolskina, Koilamasuchus, Erythrosuchidae, Vancleavea, Euparkeria, Dosweliidae, Proterchampsidae, Archosauria	0.75
Koilamasuchus, Erythrosuchidae, Vancleavea, Euparkeria, Doswellidae, Proterchampsidae, Archosauria	0.75
Erythrosuchidae, Vancleavea, Euparkeria, Doswellidae, Proterchampsidae, Archosauria	0.75
Erythrosuchidae	1
Vjushkovia, Erythrosuchus	1
Vancleavea, Euparkeria, Dosweliidae, Proterchampsidae, Archosauria	0.5
Dosweliidae	1
Doswellia, Archeopelta	1
Proterochampsidae	1
Cerritosaurus, Tropidosuchus, Gualosuchus, Chanaresuchus	1
Tropidosuchus, Gualosuchus, Chanaresuchus	1
Gualosuchus, Chanaresuchus	1
Archosauria	0.538462
Crurotarsi	0.230769
Phytosauria	1
Leptosauromorpha and Pseudopalatinae	1
Pseudopalatinae	1
Redondasaurus, Pseudopalatus	0
Redondasaurus	1
Pseudopalatus	0
Pseudopalatus mccauleyi, P. pristinus, P. buceros	0
P. pristinus, P. buceros	1
Leptosauromorpha	0
P. bransoni, P.sawini, Angistorhinus, Brachysuchus, Protome, Machaeroprosopus, Ruitodon, Phytosaurus, Leptosuchus, Pravusuchus, Smilosuchus	0
P.sawini, Angistorhinus, Brachysuchus, Protome, Machaeroprosopus, Ruitodon, Phytosaurus, Leptosuchus, Pravusuchus, Smilosuchus	-1
Angistorhinus, Brachysuchus, Protome, Machaeroprosopus, Ruitodon, Phytosaurus, Leptosuchus, Pravusuchus, Smilosuchus	-1
Protome, Machaeroprosopus, Ruitodon, Phytosaurus, Leptosuchus, Pravusuchus, Smilosuchus	-1
Phytosaurus, Leptosuchus, Pravusuchus, Smilosuchus	-1
Leptosuchus	1
Pravusuchus, Smilosuchus	-1
Smilosuchus	1
S.adamanensis, S.gregorii	1
Suchia	0.384615
Aetosauria	0.333333
Aetosaurus, Stagonolepidae	0.5
Stagonolepidae	0
Aetosauroides, S.robertsoni	1
S.wellesi, Typothorascinae, Paratypothorascini, Desmatosuchinae	-0.333333
Typothorascinae	0.333333
Typothorax, Redondasuchus	1
Neoaetosauroides, Paratypothorascini, Desmatosuchinae	-0.333333
Paratypothorascini, Desmatosuchinae	-0.333333
Paratypothorascini	1
Paratypothorax, Heliocanthus	1
Desmatosuchinae	1
Longosuchus, Lucasuchus, Acaenasuchus, Desmatosuchus	1
Lucasuchus, Acaenasuchus, Desmatosuchus	1
Acaenasuchus, Desmatosuchus	1
Desmatosuchus	1
Paracrocodylomorpha	0.285714
Ornithosuchidae	1
Crocodylomorpha	0.111111
Erpetosuchus, Dromichosuchus, Hesperosuchus, Terestrisuchus, Sphenosuchidae, Crocodyliformes	0.75
Terestrisuchus, Sphenosuchidae, Crocodyliformes	0.333333
Rauisuchidae	-0.25
Decuriasuchus, Fasolasuchus, Saurosuchus, Prestosuchus, Batrachotomus, Postosuchus, Tikisuchus, Polonosuchus, Teratoaurus, Rauisuchus,	-0.25
Postosuchus, Tikisuchus, Polonosuchus, Teratoaurus, Rauisuchus,	1
Poposauroidea	1
Qianosuchus, Lotosaurus, Poposaurus, Shuvosauridae, Cteniosauriscidae	1
Lotosaurus, Poposaurus, Shuvosauridae, Cteniosauriscidae	1
Cteniosauriscidae	0
Shuvosauridae	1
Shuvosaurus, Effigia	1
Ornithodira	0.454545
Pterosauria	1
Sordes, Scaphognathus, Dorygnathus, Dimorphodon, Campylognathoididae	0.666667
Scaphognathus, Dorygnathus, Dimorphodon, Novialoidea	0.333333
Dimorphodon, Novialoidea	0.333333
Campylognathoididae	0
Carniadactylus, Peteinosaurus	1
Austriadactylus, Eudimorphodon	1
Dinosauromopha	0.111111
Lagerpetidae, Dinosauriformes	1
Lagerpetidae	1
Dromomeron	1
Dinosauriformes	1
Pseudolagosuchus, Silesauridae, Dinosauria	1
Silesauridae, Dinosauria	1
Silesauridae	1
Asilisaurus, Eucoelophysis, Silesaurus, Sacisaurus	1
Eucoelophysis, Silesaurus, Sacisaurus	1
Silesaurus, Sacisaurus	1
Dinosauria	1
Ornithischia	1
Saurischia	1
Theropoda	-0.0769231
Herrerasauridae	0.428571
Herrerasaurus, Staurikosaurus	0.333333
Eodromaeus, Cryolophosaurus, Tawa, Dilophosaurus, Coelophysoidea, Ceratosauria, Coelurosauria	1
Cryolophosaurus, Tawa, Dilophosaurus, Coelophysoidea, Ceratosauria, Coelurosauria	1
Coelophysoidea	0.6
Megapnosaurus, Coelophysis	1
Coelophysis	1
Sauropodomorpha	0.818182
Saturnaliinae	1
Thecodontosauridae, Efraasia, Plateosauruavus, Ruehleia, Plateosauria	1
Thecodontosauridae	1
Efraasia, Plateosauruavus, Ruehleia, Plateosauria	1
Plateosauria	1
Plateosauridae, Massospondylidae, Riojasauridae	0
Riojasauridae	1
Plateosauridae, Massospondylidae	0
Massospondylidae	0.333333
Plateosauridae	1
Plateosaurus	1
P.ingens, P.engelhardti	1
Anchisauria	0.5
Euskelesaurus, Sauropoda	1
Sauropoda	1
Gravisauria, Isanosaurus, Antetonitrus, Kotasaurus, Blikanasaurus	1

## Sheet: Supplementary Data 10
Supplementary Data 10 - Age ranges of taxa used in time slicing
Genus	Species	Higher Taxon	Age range
Ambedus	pusillus	Diadectomorpha	Sakmarian
Diadectes	tenuitectes	Diadectomorpha	Late Kungurian
Diadectes	sideropelicus	Diadectomorpha	Gzhelian-Kungurian
Diasparactus	zenos	Diadectomorpha	Gzhelian-Early Asselian
Limnoscelis	paludis	Diadectomorpha	Late Gzhelian-Early Asselian
Oradectes	sanmiguelensis	Diadectomorpha	Asselian
Orobates	pabsti	Diadectomorpha	Artinskian
Sepeliodon	hesperis	Diadectomorpha	Kazimovian
Silvadectes	absitus	Diadectomorpha	Artinskian
Tseajaia	campi	Diadectomorpha	Late Artinskian
Adelobasileus	cromptoni	Synapsida	Carnian
Aelurognathus	spp	Synapsida	Wuchapingian
Aelurosaurus	spp	Synapsida	Wuchapingian-Changsingian
Aerosaurus	greenleeorum	Synapsida	Late Gzhelian-Early Asselian
Aerosaurus	wellesi	Synapsida	Late Asselian-Early Sakmarian
Aleodon	brachyrhamphus	Synapsida	Late Anisian-Early Ladinian
Aloposaurus	spp	Synapsida	Wuchapingian-Changsingian
Andescynodon	mendoyensis	Synapsida	Anisian
Angelosaurus	dolani	Synapsida	Early Roadian
Angelosaurus	romeri	Synapsida	Roadian
Angonisaurus	cruickshanki	Synapsida	Late Anisian-Early Ladinian
Anomocephalus	africanus	Synapsida	Capitanian
Anteosaurus	magnificus	Synapsida	Capitanian
Apsisaurus	witteri	Synapsida	Late Sakmarian-Early Artinskian
Archaeosyodon	praeventor	Synapsida	Wordian
Archaeothyris	florensis	Synapsida	Late Moscovian
Archaeovenator	hamiltonensis	Synapsida	Gzhelian
Arctognathus	spp	Synapsida	Capitanian-Changsingian
Arctotraversodon	plemmyridon	Synapsida	Late Carnian
Aulacephalodon	bainii	Synapsida	Wuchapingian-Changsingian
Australobarbarus	spp	Synapsida	Late Capitanian-Early Wuchapingian
Australosyodon	nyaphuli	Synapsida	Wordian
Basilodon	woodwardi	Synapsida	Wuchapingian-Changsingian
Bauria	cynops	Synapsida	Olenekian-Early Anisian
Biarmosuchus	tener	Synapsida	Wordian
Biseridens	qilianicus	Synapsida	Wordian
Bolotridon	frerensis	Synapsida	Late Olenekian-Early Anisian
Boreogomphodon	jeffersoni	Synapsida	Carnian
Brasilitherium	riograndensis	Synapsida	Norian
Brasilodon	quadrangularis	Synapsida	Norian
Bullacephalus	jacksoni	Synapsida	Capitanian
Burnetia	mirabilis	Synapsida	Changsingian
Casea	broilii	Synapsida	Late Kungurian
Cerdops	burgheri	Synapsida	Changsingian
Chaliminia	musteloides	Synapsida	Norian
Charassognathus	gracilis	Synapsida	Early Wuchapingian
Chelydontops	altidentalis	Synapsida	Capitanian
Chiniquodon	spp	Synapsida	Late Anisian-Carnian
Choerosaurus	dejageri	Synapsida	Early Wuchapingian
Cistecephaloides	boonstrai	Synapsida	Wuchapingian
Cistecephalus	microrhinus	Synapsida	Wuchapingian
Clelandia	spp	Synapsida	Wuchapingian-Changsingian
Colobodectes	cluveri	Synapsida	Capitanian
Cotylorhynchus	bransoni	Synapsida	Roadian
Cotylorhynchus	hancocki	Synapsida	Early Roadian
Cotylorhynchus	romeri	Synapsida	Late Kungurian
Cricodon	metabolus	Synapsida	Late Anisian-Early Ladinian
Cryptovenator	hirschbergeri	Synapsida	Late Gzhelian
Ctenospondylus	spp	Synapsida	Sakmarian-Early Kungurian
Cutleria	wilmarthi	Synapsida	Asselian
Cynognathus	spp	Synapsida	Olenekian-Early Ladinian
Cynosaurus	longiceps	Synapsida	Wuchapingian-Changsingian
Cyonosaurus	spp	Synapsida	Wuchapingian-Changsingian
Dadadon	isaloi	Synapsida	Late Ladinian-Early Carnian
Daptocephalus	leoniceps	Synapsida	Changsingian
Daqingshanodon	limbus	Synapsida	Changsingian
Delectosaurus	arefjevi	Synapsida	Late Changsingian
Diademodon	tetragonus	Synapsida	Olenekian-Early Ladinian
Dicynodon	hueni	Synapsida	Wuchapingian-Changsingian
Dicynodon	lacerticeps	Synapsida	Wuchapingian-Changsingian
Dicynodontoides	spp	Synapsida	Late Capitanian-Changsingian
Diictodon	feliceps	Synapsida	Capitanian-Changsingian
Dimetrodon	limbatus	Synapsida	Artinskian-Kungurian
Dimetrodon	milleri	Synapsida	Late Sakmarian-Early Artinskian
Dinanomodon	gilli	Synapsida	Wuchapingian-Changsingian
Dinanomodon	rubidgei	Synapsida	Wuchapingian
Dinodontosaurus	pedroanum	Synapsida	Ladinian
Dolichuranus	spp	Synapsida	Late Olenekian-Early Anisian
Dvinia	prima	Synapsida	Wuchapingian
Ecteninion	lunensis	Synapsida	Late Carnian
Edaphosaurus	boanerges	Synapsida	Late Sakmarian-Early Kungurian
Edaphosaurus	colohistion	Synapsida	Late Gzhelian
Edaphosaurus	cruciger	Synapsida	Artinskian-Kungurian
Edaphosaurus	novomexicanus	Synapsida	Late Gzhelian-Artinskian
Edaphosaurus	pogonias	Synapsida	Artinskian-Kungurian
Elliotherium	kersteni	Synapsida	Norian
Elliotsmithia	longiceps	Synapsida	Capitanian
Elph	borealis	Synapsida	Changsingian
Emydops	arctatus	Synapsida	Capitanian-Changsingian
Emydops	oweni	Synapsida	Wuchapingian
Endothiodon	spp	Synapsida	Late Capitanian-Changsingian
Ennatosaurus	tecton	Synapsida	Wordian
Eodicynodon	oelofseni	Synapsida	Wordian
Eodicynodon	oosthuizeni	Synapsida	Wordian
Eosimops	newtoni	Synapsida	Capitanian-Changsingian
Eothyris	parkeyi	Synapsida	Early Kungurian
Ericiolacerta	parva	Synapsida	Induan
Estemmenosuchus	uralensis	Synapsida	Wordian
Estemmenosuchus	mirabilis	Synapsida	Wordian
Euptychognathus	bathyrhynchus	Synapsida	Wuchapingian-Changsingian
Euromycter	rutenus	Synapsida	Late Kungurian
Exaeretodon	spp	Synapsida	Ladinian-Carnian
Galechirus	scholtzi	Synapsida	Capitanian
Galeops	whaitsi	Synapsida	Capitanian
Galepus	jouberti	Synapsida	Wuchapingian
Galesaurus	planiceps	Synapsida	Induan
Galesuchus	gracilis	Synapsida	Capitanian
Geikia	elginensis	Synapsida	Changsingian
Geikia	locusticeps	Synapsida	Changsingian
Glanosuchus	macrops	Synapsida	Wordian-Capitanian
Glaucosaurus	megalops	Synapsida	Kungurian
Gomphodontosuchus	brasiliensis	Synapsida	Carnian
Gordonia	traquairi	Synapsida	Changsingian
Gorgonops	torvus	Synapsida	Wuchapingian
Haptodus	garnettensis	Synapsida	Late Kasimovian
Heleosaurus	scholtzi	Synapsida	Capitanian
Herpetoskylax	hopsoni	Synapsida	Wuchiapingian
Hipposaurus	boonstrai	Synapsida	Capitanian
Ianthasaurus	hardestiorum	Synapsida	Late Kasimovian
Ianthodon	schultzei	Synapsida	Late Kasimovian
Ictidorhinus	martinsi	Synapsida	Changsingian
Ictidosaurus	angusticeps	Synapsida	Wordian-Capitanian
Ictidosuchoides	longiceps	Synapsida	Late Capitanian-Changsingian
Ictidosuchops	rubidgei	Synapsida	Wuchapingian-Induan
Ictidosuchus	primaevus	Synapsida	Late Capitanian-Early Wuchapingian
Idelesaurus	tartaricus	Synapsida	Wuchapingian
Inostrancevia	spp	Synapsida	Wuchapingian
Interpresosaurus	blomi	Synapsida	Late Changsingian
Irajatherium	hernandezei	Synapsida	Norian
Ischigualastia	jenseni	Synapsida	Late Carnian
Jachaleria	spp	Synapsida	Ladinian-Norian
Jimusaria	sinkianensis	Synapsida	Changsingian
Jonkeria	truculenta	Synapsida	Capitanian
Kannemeyeria	lophorhina	Synapsida	Late Olenekian-Early Anisian
Kannemeyeria	simocephala	Synapsida	Late Olenekian-Early Anisian
Katumbia	parringtoni	Synapsida	Changsingian
Kawingasaurus	fossilis	Synapsida	Changsingian
Keyseria	benjamini	Synapsida	Changsingian
Kitchinganomodon	crassus	Synapsida	Wuchapingian
Kombuisia	antarctica	Synapsida	Induan
Kombuisia	frerensis	Synapsida	Late Olenekian-Early Anisian
Kuehneotherium	praecursoris	Synapsida	Norian-Rhaetian
Kwazulusaurus	shakai	Synapsida	Changsingian
Langbergia	modisei	Synapsida	Olenekian
Lanthanostegus	mohoii	Synapsida	Capitanian
Lemurosaurus	pricei	Synapsida	Wuchiapingian
Lobalopex	mordax	Synapsida	Early Wuchapingian
Lophorhinus	willodensis	Synapsida	Early Wuchapingian
Luangwa	spp	Synapsida	Late Anisian-Ladinian
Lumkuia	fuzzi	Synapsida	Late Olenekian-Early Anisian
Lupeosaurus	kayi	Synapsida	Late Sakmarian-Early Kungurian
Lycaenodon	longiceps	Synapsida	Wuchiapingian
Lycaenops	spp	Synapsida	Wuchapingian-Changsingian
Lycideops	longiceps	Synapsida	Wuchapingian-Changsingian
Lycosuchus	vanderrieti	Synapsida	Capitanian
Lystrosaurus	broomi	Synapsida	Induan
Lystrosaurus	curvatus	Synapsida	Late Changsingian-Induan
Lystrosaurus	declivis	Synapsida	Induan
Lystrosaurus	georgi	Synapsida	Induan
Lystrosaurus	hedini	Synapsida	Late Changsingian-Induan
Lystrosaurus	maccaigi	Synapsida	Late Changsingian-Induan
Lystrosaurus	murrayi	Synapsida	Induan
Lystrosaurus	oviceps	Synapsida	Induan
Lystrosaurus	platyceps	Synapsida	Induan
Lystrosaurus	robustus	Synapsida	Induan
Lystrosaurus	shichanggouensis	Synapsida	Induan
Massetognathus	spp	Synapsida	Ladinian
Menadon	besairei	Synapsida	Ladinian-Early Carnian
Mesenosaurus	romeri	Synapsida	Wordian
Microsyodon	orlovi	Synapsida	Roadian
Moghreberia	nmachouensis	Synapsida	Carnian
Morganucodon	watsoni	Synapsida	Late Norian-Rhaetian
Moschorhinus	kitchingi	Synapsida	Wuchapingian-Induan
Moschowhaitsia	vjushkovi	Synapsida	Late Changsingian
Mycterosaurus	longiceps	Synapsida	Kungurian
Myosaurus	gracilis	Synapsida	Induan
Nanictosaurus	rubidgei	Synapsida	Late Wuchapingian-Changsingian
Nanogomphodon	wildi	Synapsida	Ladinian
Niuksenitia	sikbonensis	Synapsida	Wuchiapingian
Njalila	spp	Synapsida	Late Changsingian
Notosyodon	gusevi	Synapsida	Late Wordian-Early Capitanian
Odontocyclops	whaitsi	Synapsida	Wuchapingian
Oedaleops	campi	Synapsida	Late Asselian-Early Sakmarian
Oligokyphus	spp.	Synapsida	Rhaetian
Olivierosuchus	parringtoni	Synapsida	Induan
Ophiacodon	mirus	Synapsida	Late Gzhelian-Artinskian
Ophiacodon	retroversus	Synapsida	Late Sakmarian-Early Kungurian
Oromycter	dolesorum	Synapsida	Early Artinskian
Otsheria	netzvetajevi	Synapsida	Wordian
Oudenodon	bainii	Synapsida	Wuchapingian-Changsingian
Pachydectes	elsi	Synapsida	Capitanian
Palaeohatteria	longicaudata	Synapsida	Sakmarian
Pampaphoneus	biccai	Synapsida	Capitanian
Pantelosaurus	saxonicus	Synapsida	Asselian
Paraburnetia	sneeubergensis	Synapsida	Wuchiapingian
Parakannemeyeria	dolichocephala	Synapsida	Anisian
Parakannemeyeria	ningwuensis	Synapsida	Anisian
Parakannemeyeria	youngi	Synapsida	Anisian
Parakannemeyeria	shenmuensis	Synapsida	Anisian
Pascualgnathus	polanskii	Synapsida	Anisian
Patranomodon	nyaphulii	Synapsida	Wordian
Peramodon	amaltzkii	Synapsida	Changsingian
Placerias	spp	Synapsida	Late Carnian-Norian
Platycraniellus	elegens	Synapsida	Induan
Pristerodon	mackayi	Synapsida	Capitanian-Changsingian
Pristerognathus	polyodon	Synapsida	Capitanian-Early Wuchapingian
Probainognathus	jenseni	Synapsida	Ladinian
Probelesodon	spp	Synapsida	Ladinian
Proburnetia	viatkensis	Synapsida	Late Capitanian-Early Wuchapingian
Procynosuchus	delaharpeae	Synapsida	Wuchapingian-Changsingian
Progalesaurus	lootbergensis	Synapsida	Induan
Promoschorhynchus	platyrhinus	Synapsida	Changsingian-Early Induan
Prosictodon	dubei	Synapsida	Capitanian
Prozostrodon	brasiliensis	Synapsida	Carnian
Pyozia	mesenensis	Synapsida	Wordian
Rabidosaurus	cristatus	Synapsida	Anisian
Raranimus	dashankouensis	Synapsida	Wordian
Rechnisaurus	cristarhynchus	Synapsida	Late Anisian-Early Ladinian
Regisaurus	jacobi	Synapsida	Induan
Rhachiocephalus	magnus	Synapsida	Wuchapingian-Changsingian
Rhadiodromus	klimovi	Synapsida	Anisian
Rhinodicynodon	gracile	Synapsida	Late Anisian-Early Ladinian
Riograndia	guaibensis	Synapsida	Norian
Robertia	broomiana	Synapsida	Capitanian-Early Wuchapingian
Rubidgea	spp	Synapsida	Wuchapingian-Changsingian
Ruthiromia	elcobriensis	Synapsida	Late Gzhelian-Early Asselian
Sangusaurus	edentus	Synapsida	Late Anisian-Early Ladinian
Santacruzodon	hopsoni	Synapsida	Ladinian
Sauroctonus	progressus	Synapsida	Wuchapingian
Scalenodon	angustifrons	Synapsida	Late Anisian-Early Ladinian
Scalenodon	hirschsoni	Synapsida	Late Anisian-Early Ladinian
Scalenodontoides	macrodontes	Synapsida	Norian
Scaloposaurus	constricus	Synapsida	Late Wuchapingian-Induan
Scylacognathus	spp	Synapsida	Capitanian-Changsingian
Secodontosaurus	obtusidens	Synapsida	Artinskian-Kungurian
Shansiodon	spp	Synapsida	Anisian
Sinokannemeyeria	pearsoni	Synapsida	Anisian
Sinokannemeyeria	yingchiaoensis	Synapsida	Anisian
Sinokannemeyeria	sanchuanheensi	Synapsida	Anisian
Sinophoneus	yumenensis	Synapsida	Wordian
Sintocephalus	alticeps	Synapsida	Wuchapingian
Sphenacodon	spp	Synapsida	Late Gzhelian-Artinskian
Stahleckeria	potens	Synapsida	Ladinian
Stereophallodon	ciscoensis	Synapsida	Late Asselian-Early Sakmarian
Styracocephalus	platyrhynchus	Synapsida	Capitanian
Suminia	getmanovi	Synapsida	Late Capitanian-Early Wuchapingian
Sycosaurus	spp	Synapsida	Changsingian
Syodon	biarmicum	Synapsida	Wordian-Early Capitanian
Syops	vanhoepeni	Synapsida	Wuchapingian
Tapinocaninus	pamelae	Synapsida	Wordian
Tetraceratops	insignis	Synapsida	Late Kungurian
Tetracynodon	tenuis	Synapsida	Late Wuchapingian-Changsingian
Tetracynodon	darti	Synapsida	Induan
Tetragonias	njalilus	Synapsida	Late Anisian-early Ladinian
Theriognathus	microps	Synapsida	Changsingian
Therioherpeton	carnegini	Synapsida	Carnian
Thinaxodon	spp	Synapsida	Induan
Tiarajudens	eccentricus	Synapsida	Capitanian
Titanophoneus	adamanteus	Synapsida	Late Wordian-Early Capitanian
Titanophoneus	potens	Synapsida	Late Wordian-Early Capitanian
Trichasaurus	texensis	Synapsida	Late Kungurian
Trirachodon	spp	Synapsida	Olenekian-Early Ladinian
Tropidosoma	microtrema	Synapsida	Early Wuchapingian
Trucidocynodon	riograndensis	Synapsida	Carnian
Turfanodon	bogdaensis	Synapsida	Changsingian
Ulemica	spp	Synapsida	Late Wordian-Early Capitanian
Ulemosaurus	svijagensis	Synapsida	Late Wordian-Early Capitanian
Varanodon	agilis	Synapsida	Roadian
Varanops	brevirostris	Synapsida	Artinskian-Kungurian
Varanosaurus	acutirostris	Synapsida	Kungurian
Viatkosaurus	sumini	Synapsida	Late Capitanian-Early Wuchapingian
Vinceria	argentinensis	Synapsida	Anisian
Vivaxosaurus	trautscholdi	Synapsida	Wuchapingian-Changsingian
Wadiasaurus	indicus	Synapsida	Late Anisian-Early Ladinian
Watongia	meieri	Synapsida	Roadian
Acleistorhinus	pteroticus	Parareptilia	Late Kungurian
Anomoiodon	liliensterni	Parareptilia	Early Anisian
Anthodon	serrarius	Parareptilia	Wuchapingian
Arganaceras	vacanti	Parareptilia	Early Wuchapingian
Australothyris	smithi	Parareptilia	Capitanian
Barasaurus	besairiei	Parareptilia	Changsingian-Induan
Bashkyroleter	mesensis	Parareptilia	Wordian
Bashkyroleter	bashkyricus	Parareptilia	Late Roadian
Belebey	chengi	Parareptilia	Wordian
Belebey	vegrandis	Parareptilia	Late Roadian
Belebey	maximi	Parareptilia	Late Roadian
Bolosaurus	grandis	Parareptilia	Artinskian-Kungurian
Bolosaurus	striatus	Parareptilia	Artinskian-Kungurian
Bradysaurus	seeleyi	Parareptilia	Capitanian
Bradysaurus	baini	Parareptilia	Capitanian-early Wuchupingian
Broomia	perplexa	Parareptilia	Capitanian
Candelaria	barbouri	Parareptilia	Early Ladinian
Coletta	seca	Parareptilia	Induan
Colobomycter	pholeter	Parareptilia	Early Artinskian
Deltavjatia	mesensis	Parareptilia	Late Capitanian-Early Wuchapingian
Elginia	mirabilis	Parareptilia	Changsingian
Embrithosaurus	schwarzi	Parareptilia	Capitanian
Emeroleter	levis	Parareptilia	Late Capitanian-Early Wuchapingian
Eudibamus	cursoris	Parareptilia	Artinskian
Eumetabolodan	dongshengensis	Parareptilia	Wuchapingian
Eumetabolodon	bathycephalus	Parareptilia	Late Olenekian-Early Anisian
Eunotosaurus	africanus	Parareptilia	Capitanian-early Wuchupingian
Feeserpeton	oklahomensis	Parareptilia	Early Artinskian
Hypsognathus	fenneri	Parareptilia	Norian-Rhaetian
Kapes	spp	Parareptilia	Late Olenekian-Anisian
Kitchingnathus	utabeni	Parareptilia	Induan
Lanthanosuchus	watsoni	Parareptilia	Late Wordian-Early Capitanian
Leptopleuron	lacertinum	Parareptilia	Carnian
Macroleter	poezicus	Parareptilia	Roadian-Wordian
Mesosauridae	spp	Parareptilia	Early Artinskian
Microleter	mckinzueorum	Parareptilia	Early Artinskian
Milleretta	rubidgei	Parareptilia	Changsingian
Milleropsis	pricei	Parareptilia	Changsingian
Millerosaurus	nuffieldi	Parareptilia	Changsingian
Millerosaurus	ornatus	Parareptilia	Changsingian
Neoprocolophon	asiaticus	Parareptilia	Late Anisian-Early Ladinian
Nochelesaurus	alexanderi	Parareptilia	Capitanian
Nycteroleter	spp	Parareptilia	Roadian-Wordian
Nyctiphruretus	spp	Parareptilia	Wordian
Owenetta	rubidgei	Parareptilia	Wuchapingian-Changsingian
Owenetta	kitchingorum	Parareptilia	Induan
Parasaurus	geinitzi	Parareptilia	Early Wuchapingian
Pareiasaurus	serridens	Parareptilia	Wuchapingian-Changsingian
Pareiasuchus	peringueyi	Parareptilia	Wuchapingian
Pareiasuchus	nasicornis	Parareptilia	Wuchapingian
Pentaedrusaurus	ordosianus	Parareptilia	Olenekian
Phaantosaurus	simus	Parareptilia	Induan
Phonodus	dutoitorum	Parareptilia	Induan
Pintosaurus	magnidentes	Parareptilia	Late Induan
Procolophon	trigoniceps	Parareptilia	Induan-Anisian
Provelosaurus	americanus	Parareptilia	Capitanian
Pumiliopareia	pricei	Parareptilia	Wuchapingian
Rhipaeosaurus	spp	Parareptilia	Roadian
Sanchuansaurus	pygmaeus	Parareptilia	Wuchapingian
Saurodectes	rogersorum	Parareptilia	Induan
Sauropareion	anoplus	Parareptilia	Induan
Scleorsaurus	armatus	Parareptilia	Late Olenekian-Anisian
Scoloparia	glyphanodon	Parareptilia	Late Carnian
Scutosaurus	kapinskii	Parareptilia	Changsingian
Shansisaurus	xuecunensis	Parareptilia	Wuchapingian
Shihtienfenia	permica	Parareptilia	Wuchapingian
Soturnia	caliodon	Parareptilia	Norian
Teratophon	sprinigensis	Parareptilia	Late Olenekian-Early Anisian
Theledectes	perforatus	Parareptilia	Late Olenekian-Early Anisian
Thelerpeton	opressus	Parareptilia	Late Olenekian-Early Anisian
Thelophon	contritus	Parareptilia	Late Olenekian-Early Anisian
Tichvinskia	vjatkensis	Parareptilia	Late Olenekian
Timanophon	raridentatus	Parareptilia	Early Olenekian
Tokosaurus	perforatus	Parareptilia	Late Roadian
Acrosodontosaurus	piveteaui	Basal Eureptiles	Wuchapingian
Agkistrognathus	campbelli	Basal Eureptiles	Late Anisian-Early Ladinian
Anshunsaurus	wushaensis	Basal Eureptiles	Ladinian
Anshunsaurus	huangguosuensis	Basal Eureptiles	Early Carnian
Araeoscelis	spp	Basal Eureptiles	Artinskian-Kungurian
Askeptosaurus	italicus	Basal Eureptiles	Late Anisian
Brouffia	orientalia	Basal Eureptiles	Late Moscovian
Captorhinikos	spp	Basal Eureptiles	Late Kungurian
Captorhinus	aguti	Basal Eureptiles	Artinskian-Kungurian
Captorhinus	laticeps	Basal Eureptiles	Artinskian-Kungurian
Captorhinus	magnus	Basal Eureptiles	Early Artinskian
Clarazia	schinzi	Basal Eureptiles	Norian
Claudiosaurus	germaini	Basal Eureptiles	Changsingian
Coelostegus	prothales	Basal Eureptiles	Late Moscovian
Coelurosauravus	spp	Basal Eureptiles	Wuchapingian
Concordia	cunninghami	Basal Eureptiles	Gzhelian
Endennesaurus	acutirostris	Basal Eureptiles	Norian
Gasurhinus	quingtoushanensis	Basal Eureptiles	Wordian-Changsingian
Hecheleria	rubeli	Basal Eureptiles	Norian
Labidosaurikos	meachami	Basal Eureptiles	Late Kungurian
Labidosaurus	hamatus	Basal Eureptiles	Kungurian
Lanthanolania	ivakhnenkoi	Basal Eureptiles	Wordian
Longisquama	insignis	Basal Eureptiles	Ladinian
Miodentosaurus	brevis	Basal Eureptiles	Early Carnian
Moradisaurus	grandis	Basal Eureptiles	Changsingian
Nectosaurus	halius	Basal Eureptiles	Late Carnian
Palaeagama	vielhaueri	Basal Eureptiles	Induan
Paleothyris	acadiana	Basal Eureptiles	Late Moscovian
Paralonectes	merriami	Basal Eureptiles	Late Anisian-Early Ladinian
Petrolacosaurus	kansensis	Basal Eureptiles	Late Kazimovian
Protocaptorhinus	pricei	Basal Eureptiles	Artinskian-Kungurian
Reiszorhinus	olsoni	Basal Eureptiles	Kungurian
Rhiodenticulatus	heatoni	Basal Eureptiles	Late Asselian-Early Sakmarian
Romeria	prima	Basal Eureptiles	Late Sakmarian
Romeria	texana	Basal Eureptiles	Late Sakmarian-Early Artinskian
Rothianiscus	multidonta	Basal Eureptiles	Roadian
Saurorictus	australis	Basal Eureptiles	Early Wuchapingian
Saurosternon	bainii	Basal Eureptiles	Wuchapingian-Changsingian
Spinoaequalis	schultzei	Basal Eureptiles	Gzhelian
Tangasaurus	mennelli	Basal Eureptiles	Late Changsingian
Thalattosaurus	borealis	Basal Eureptiles	Late Anisian-Early Ladinian
Thalattosaurus	alexandreae	Basal Eureptiles	Late Carnian
Thuringothyris	mahlendorffae	Basal Eureptiles	Artinskian
Xinpusaurus	suni	Basal Eureptiles	Early Carnian
Xinpusaurus	baomaolinensis	Basal Eureptiles	Early Carnian
Youngina	capensis	Basal Eureptiles	Wuchapingian-Changsingian
Brachyrhinodon	taylori	Lepidosauriformes	Late Carnian
Clevosaurus	hudsoni	Lepidosauriformes	Rhaetian
Diphydontosarus	avonis	Lepidosauriformes	Rhaetian
Kuehneosaurus	latus	Lepidosauriformes	Norian-Rhaetian
Paliguana	whitei	Lepidosauriformes	Induan
Pamelina	polonica	Lepidosauriformes	Olenekian
Planocephalosaurus	robinsonae	Lepidosauriformes	Rhaetian
Sophineta	cracoviensis	Lepidosauriformes	Late Olenekian
Odontochelys	semitestacea	Chelonia	Early Carnian
Palaeochersis	talampayensis	Chelonia	Rhaetian
Proganochelys	quenstedti	Chelonia	Late Norian-Early Rhaetian
Proterochersis	intermedia	Chelonia	Late Norian
Acaenasuchus	geoffroyi	Archosauromorpha	Late Carnian-Early Norian
Aetosauroides	scagliai	Archosauromorpha	Carnian
Aetosaurus	spp	Archosauromorpha	Late Carnian-Early Rhaetian
Agnosphitys	cromhallensis	Archosauromorpha	Rhaetian
Ammorhynchus	navajoi	Archosauromorpha	Early Anisian
Angistorhinus	spp	Archosauromorpha	Carnian-Norian
Antetonitrus	ingeniceps	Archosauromorpha	Norian
Archeopelta	arborensis	Archosauromorpha	Ladinian
Archosaurus	rossicus	Archosauromorpha	Late Changsingian
Arizonasaurus	babbitti	Archosauromorpha	Early Anisian
Asilisaurus	kongwe	Archosauromorpha	Late Anisian-Early Ladinian
Austriadactylus	cristatus	Archosauromorpha	Norian
Batrachotomus	kupferzellensis	Archosauromorpha	Late Ladinian
Bentonyx	sidensis	Archosauromorpha	Late Anisian
Blikanasaurus	cromptoni	Archosauromorpha	Norian
Brachysuchus	megalodon	Archosauromorpha	Carnian-Early Norian
Bromsgroveia	walkeri	Archosauromorpha	Anisian
Carniadactylus	rosenfeldi	Archosauromorpha	Norian
Cerritosaurus	binsfeldi	Archosauromorpha	Ladinian
Chanaresuchus	bonapartei	Archosauromorpha	Ladinian
Chindesaurus	bryansmalli	Archosauromorpha	Carnian-Early Norian
Chromogisaurus	novasi	Archosauromorpha	Late Carnian
Coahomasuchus	kahleorum	Archosauromorpha	Late Carnian
Coelophysis	bauri	Archosauromorpha	Late Carnian-Norian
Coelophysis	rhodesiensis	Archosauromorpha	Norian-Rhaetian
Coloradisaurus	brevis	Archosauromorpha	Rhaetian
Cosesaurus	aviceps	Archosauromorpha	Late Anisian-Early Ladinian
Ctenosauriscus	koeneni	Archosauromorpha	Late Olenekian-Early Anisian
Decuriasuchus	quartacolonia	Archosauromorpha	Ladinian
Desmatosuchus	haploceras	Archosauromorpha	Carnian
Desmatosuchus	smalli	Archosauromorpha	Early Carnian
Diandongosuchus	fuyuanensis	Archosauromorpha	Ladinian
Dolabrosaurus	aquatilis	Archosauromorpha	Late Norian
Doswellia	spp	Archosauromorpha	Late Carnian-Norian
Drepanosaurus	unguicaudatus	Archosauromorpha	Norian
Dromicosuchus	grallator	Archosauromorpha	Early Norian
Dromomeron	gregorii	Archosauromorpha	Carnian
Dromomeron	romeri	Archosauromorpha	Late Carnian-Norian
Effigia	okeeffeae	Archosauromorpha	Rhaetian
Efraasia	minor	Archosauromorpha	Late Norian
Eodromaeus	murphi	Archosauromorpha	Late Carnian
Eoraptor	lunensis	Archosauromorpha	Late Carnian
Erpetosuchus	granti	Archosauromorpha	Late Carnian
Erythrosuchus	africanus	Archosauromorpha	Olenekian-Anisian
Eucnemesaurus	fortis	Archosauromorpha	Norian
Eucoelophysis	baldwini	Archosauromorpha	Late Carnian-Early Norian
Eudimorphodon	ranzii	Archosauromorpha	Norian
Euparkeria	capensis	Archosauromorpha	Olenekian-Anisian
Euskelosaurus	brownii	Archosauromorpha	Norian
Fasolasuchus	tenax	Archosauromorpha	Rhaetian
Fodonyx	spenceri	Archosauromorpha	Late Anisian
Fugusuchus	hejiapensis	Archosauromorpha	Olenekian
Gracilisuchus	stipanicicorum	Archosauromorpha	Late Ladinian-Early Carnian
Guaibasaurus	candelariensis	Archosauromorpha	Late Carnian
Gualosuchus	reigi	Archosauromorpha	Ladinian
Heliocanthus	chamaensis	Archosauromorpha	Late Carnian-Norian
Herrerasaurus	ischigualastensis	Archosauromorpha	Late Carnian
Hesperosuchus	agilis	Archosauromorpha	Late Carnian-Rhaetian
Howesia	browni	Archosauromorpha	Anisian
Hyperodapedon	huenei	Archosauromorpha	Carnian
Hyperodapedon	mariensis	Archosauromorpha	Carnian
Hyperodapedon	sanjuanensis	Archosauromorpha	Carnian
Hyperodapedon	huxleyi	Archosauromorpha	Late Carnian
Hyperodapedon	gordoni	Archosauromorpha	Anisian-Carnian
Hypselorhachis	mirabilis	Archosauromorpha	Late Anisian-Early Ladinian
Hypuronecter	limnaios	Archosauromorpha	Late Carnian
Isalorhynchus	genovefae	Archosauromorpha	Late Ladinian-Early Carnian
Isanosaurus	attavipachi	Archosauromorpha	Rhaetian
Koilamasuchus	gonzalezdiazi	Archosauromorpha	Olenekian
Lagerpeton	chanarensis	Archosauromorpha	Ladinian
Langobardisaurus	spp	Archosauromorpha	Norian
Leptosuchus	studeri	Archosauromorpha	Carnian
Leptosuchus	crosbiensis	Archosauromorpha	Carnian-Early Norian
Lewisuchus	admixtus	Archosauromorpha	Ladinian
Liliensternus	liliensterni	Archosauromorpha	Early Rhaetian
Longosuchus	meadei	Archosauromorpha	Carnian
Lotosaurus	adentus	Archosauromorpha	Anisian
Lucasuchus	hunti	Archosauromorpha	Carnian
Machaeroprosopus	zunni	Archosauromorpha	Carnian-Early Norian
Macrocnemus	spp	Archosauromorpha	Late Anisian-Ladinian
Marasuchus	lilloensis	Archosauromorpha	Ladinian
Megalancosaurus	spp	Archosauromorpha	Norian
Melanorosaurus	spp	Archosauromorpha	Norian-Rhaetian
Mesosuchus	browni	Archosauromorpha	Anisian
Mystriosuchus	westphali	Archosauromorpha	Late Norian
Neoaetosauroides	engaeus	Archosauromorpha	Rhaetian
Ornithosuchus	longidens	Archosauromorpha	Late Carnian
Osmolskina	czatkowicensis	Archosauromorpha	Olenekian
Paleorhinus	scurriensis	Archosauromorpha	Carnian
Paleorhinus	bransoni	Archosauromorpha	Carnian
Paleorhinus	sawini	Archosauromorpha	Carnian
Panphagia	protos	Archosauromorpha	Late Carnian
Pantydraco	caducus	Archosauromorpha	Rhaetian
Parasuchus	hislopi	Archosauromorpha	Late Carnian
Paratypothorax	andressorum	Archosauromorpha	Late Carnian-Norian
Peteinosaurus	zambelli	Archosauromorpha	Norian
Phytosaurus	doughtyi	Archosauromorpha	Carnian
Pisanosaurus	mertii	Archosauromorpha	Late Carnian
Plateosauravus	cullingworthi	Archosauromorpha	Norian
Plateosaurus	engelhardti	Archosauromorpha	Early Rhaetian
Plateosaurus	gracilis	Archosauromorpha	Late Norian
Plateosaurus	ingens	Archosauromorpha	Early Rhaetian
Polonosuchus	silesiacus	Archosauromorpha	Late Carnian-Early Norian
Poposaurus	gracilis	Archosauromorpha	Carnian-Early Norian
Postosuchus	alisonae	Archosauromorpha	Early Norian
Postosuchus	kirkpatricki	Archosauromorpha	Carnian-early Norian
Pravusuchsus	hortus	Archosauromorpha	Early Norian
Prestosuchus	chiniquensis	Archosauromorpha	Ladinian
Prolacerta	broomi	Archosauromorpha	Induan
Prolacertoides	jimusarensis	Archosauromorpha	Induan
Proterochampsa	spp	Archosauromorpha	Late Carnian
Proterosaurus	speneri	Archosauromorpha	Early Wuchapingian
Proterosuchus	spp	Archosauromorpha	Induan-Anisian
Protome	batalaria	Archosauromorpha	Early Norian
Pseudolagosuchus	major	Archosauromorpha	Ladinian
Pseudopalatus	jablonskiae	Archosauromorpha	Early Norian
Pseudopalatus	mccauleyi	Archosauromorpha	Late Carnian-Early Norian
Pseudopalatus	buceros	Archosauromorpha	Late Carnian-Norian
Pseudopalatus	pristinus	Archosauromorpha	Late Carnian-Rhaetian
Qianosuchus	mixtus	Archosauromorpha	Anisian
Rauisuchus	tridentes	Archosauromorpha	Carnian
Redondasaurus	bermani	Archosauromorpha	Rhaetian
Redondasaurus	gregorii	Archosauromorpha	Rhaetian
Redondasuchus	spp	Archosauromorpha	Rhaetian
Revueltosaurus	spp	Archosauromorpha	Carnian-Rhaetian
Rhynchosaurus	brodei	Archosauromorpha	Anisian
Rhynchosaurus	articeps	Archosauromorpha	Anisian
Riojasaurus	incertus	Archosauromorpha	Rhaetian
Riojasuchus	tenuisceps	Archosauromorpha	Rhaetian
Ruehleia	bedheimensis	Archosauromorpha	Early Rhaetian
Rutiodon	caronlinensis	Archosauromorpha	Late Carnian-Early Norian
Sacisaurus	agoudoensis	Archosauromorpha	Late Carnian
Sarmatosuchus	otschevi	Archosauromorpha	Late Anisian-Early Ladinian
Saturnalia	tupiniquim	Archosauromorpha	Carnian
Saurosuchus	galilei	Archosauromorpha	Late Carnian
Scleromochlus	taylori	Archosauromorpha	Late Carnian
Shansisuchus	shansisuchus	Archosauromorpha	Anisian
Shuvosaurus	inexpectatus	Archosauromorpha	Carnian-Early Norian
Silesaurus	opelensis	Archosauromorpha	Late Carnian-Early Norian
Sillosuchus	longicervix	Archosauromorpha	Late Carnian
Smilosuchus	lithodendrorum	Archosauromorpha	Late Carnian-Early Norian
Smilosuchus	gregorii	Archosauromorpha	Late Carnian
Smilosuchus	adamanensis	Archosauromorpha	Late Carnian-Early Norian
Stagonolepis	robertsoni	Archosauromorpha	Late Carnian
Stagonolepis	wellesi	Archosauromorpha	Carnian-Early Norian
Stagonosuchus	nyassicus	Archosauromorpha	Late Anisian-Early Ladinian
Staurikosaurus	pricei	Archosauromorpha	Carnian
Stenaulorhynchus	stockleyi	Archosauromorpha	Late Anisian-Early Ladinian
Tanystropheus	longobardicus	Archosauromorpha	Late Anisian
Tanystropheus	meridensis	Archosauromorpha	Early Ladinian
Tanytrachelos	ahynis	Archosauromorpha	Late Carnian
Tarjadia	ruthae	Archosauromorpha	Ladinian
Tawa	hallae	Archosauromorpha	Late Carnian-Early Norian
Tecovasuchus	chatterjeei	Archosauromorpha	Carnian-Early Norian
Teratosaurus	suevicus	Archosauromorpha	Late Norian
Terrestrisuchus	gracilis	Archosauromorpha	Rhaetian
Teyumbaita	sulcognathus	Archosauromorpha	Late Carnian
Thecodontosaurus	antiquus	Archosauromorpha	Rhaetian
Ticinosuchus	ferox	Archosauromorpha	Late Anisian
Tikisuchus	romeri	Archosauromorpha	Late Carnian
Trilophosaurus	buettneri	Archosauromorpha	Carnian-Norian
Tropidosuchus	romeri	Archosauromorpha	Ladinian
Typothorax	spp	Archosauromorpha	Carnian-Rhaetian
Unaysaurus	tolentinoi	Archosauromorpha	Late Carnian
Vallesaurus	cenensis	Archosauromorpha	Norian
Vancleavea	campi	Archosauromorpha	Carnian-Rhaetian
Vjushkovia	triplocostata	Archosauromorpha	Olenekian
Xilousuchus	sapingensis	Archosauromorpha	Olenekian
Zupaysaurus	rougieri	Archosauromorpha	Rhaetian
Besanosaurus	leptorhynchus	Ichthyopterygia	Late Anisian-Early Ladinian
Californisaurus	perrini	Ichthyopterygia	Late Carnian
Callaywayia	spp	Ichthyopterygia	Carnian-Norian
Chaohusaurus	geishanensis	Ichthyopterygia	Late Olenekian
Contectopalatus	atavus	Ichthyopterygia	Late Anisian-Early Ladinian
Cymbospondylus	buchseri	Ichthyopterygia	Late Anisian
Cymbospondylus	petrinus	Ichthyopterygia	Anisian
Grippia	longirostris	Ichthyopterygia	Olenekian
Hudsonelpidia	brevirostris	Ichthyopterygia	Norian
Hupehsuchus	nanchangensis	Ichthyopterygia	Anisian
Ichthyosaurus	spp	Ichthyopterygia	Late Carnian-Rhaetian
Leptonectes	spp	Ichthyopterygia	Late Rhaetian
Macgowania	janiceps	Ichthyopterygia	Norian
Mikadocephalus	gracilirostris	Ichthyopterygia	Late Anisian-Early Ladinian
Mixosaurus	maotaiensis	Ichthyopterygia	Late Anisian
Mixosaurus	panxianensis	Ichthyopterygia	Late Anisian
Mixosaurus	kuhnschnyderi	Ichthyopterygia	Late Anisian
Mixosaurus	cornalianus	Ichthyopterygia	Late Anisian
Parvinatator	wapitensis	Ichthyopterygia	Late Anisian-Early Ladinian
Phalarodon	callawayi	Ichthyopterygia	Olenekian-Ladinian
Phalarodon	major	Ichthyopterygia	Early Anisian
Phalarodon	fraasi	Ichthyopterygia	Anisian
Phantomosaurus	neubigi	Ichthyopterygia	Late Anisian-Early Ladinian
Qianichthyosaurus	zhoui	Ichthyopterygia	Early Carnian
Quasianosteosaurus	vikinghoegdai	Ichthyopterygia	Early Olenekian
Shastosaurus	spp	Ichthyopterygia	Ladinian-Early Norian
Shonisaurus	polularis	Ichthyopterygia	Late Carnian
Toretocnemus	spp	Ichthyopterygia	Late Carnian
Utatsusaurus	hatai	Ichthyopterygia	Olenekian
Wimanius	odontopalatus	Ichthyopterygia	Late Anisian-Early Ladinian
Xinminosaurus	cactates	Ichthyopterygia	Late Anisian
Anarosaurus	spp	Sauropterygia	Early Anisian
Augustasaurus	hangdornii	Sauropterygia	Anisian
Bobosaurus	forojuliensis	Sauropterygia	Early Carnian
Chinchenia	sungi	Sauropterygia	Ladinian
Corosaurus	alcovensis	Sauropterygia	Late Olenekian-Early Anisian
Cyamodus	kuhnschnyderi	Sauropterygia	Late Anisian-Early Ladinian
Cyamodus	rostratus	Sauropterygia	Late Anisian-Early Ladinian
Cymatosaurus	spp	Sauropterygia	Early Anisian
Dactylossaurus	gracilis	Sauropterygia	Early Anisian
Diandongosaurus	acutidentatus	Sauropterygia	Anisian
Dianopachysaurus	dingi	Sauropterygia	Anisian
Eusaurosphargis	dalsassoi	Sauropterygia	Late Anisian-Early Ladinian
Germanosaurus	schafferi	Sauropterygia	Early Anisian
Hanosaurus	hupehensis	Sauropterygia	Early Olenekian
Helveticosaurus	zollingeri	Sauropterygia	Late Anisian-Early Ladinian
Henodus	chelyops	Sauropterygia	Early Carnian
Keichousaurus	spp	Sauropterygia	Anisian
Kwangsisaurus	orientalis	Sauropterygia	Olenekian
Lariosaurus	balsami	Sauropterygia	Late Anisian-Ladinian
Lariosaurus	curionii	Sauropterygia	Ladinian
Lariosaurus	buzzi	Sauropterygia	Late Anisian
Lariosaurus	valceresii	Sauropterygia	Late Ladinian
Lariosaurus	calcagnii	Sauropterygia	Early Ladinian
Lariosaurus	xingyiensis	Sauropterygia	Ladinian
Macroplacus	raeticus	Sauropterygia	Rhaetian
Neusticosaurus	pusillus	Sauropterygia	Ladinian
Nothosaurus	mirabilis	Sauropterygia	Anisian-Ladinian
Paraplacodus	broilii	Sauropterygia	Anisian-Early Ladinian
Pistosaurus	longaevus	Sauropterygia	Anisian-Ladinian
Placochelys	placodonta	Sauropterygia	Carnian-Norian
Placodus	spp	Sauropterygia	Olenekian-Ladinian
Protenodontosaurus	italicus	Sauropterygia	Late Carnian
Psephoderma	alpinum	Sauropterygia	Norian-Rhaetian
Qianxisaurus	chajiangsensis	Sauropterygia	Ladinian
Sanchiaosaurus	dengi	Sauropterygia	Anisian
Serpianosaurus	mirigiolensis	Sauropterygia	Late Anisian
Simosaurus	gaillardoti	Sauropterygia	Late Anisian-Ladinian
Thalassiodracon	hawkinsi	Sauropterygia	Late Rhaetian
Wumengosaurus	delicatomandibularis	Sauropterygia	Anisian
Yunguisaurus	liae	Sauropterygia	Ladinian
